# Supplementary material for: Glucocorticoid-dependent transcription in skin requires epidermal expression of the glucocorticoid receptor and is modulated by the mineralocorticoid receptor
Source: Sci Rep. 2020 Nov 3;10:18954. doi: 10.1038/s41598-020-75853-5 (PMC7609727; doi:10.1038/s41598-020-75853-5)
Supplement: Supplementary file 2 — Supplementary Dataset 1. [file 41598_2020_75853_MOESM2_ESM.xlsx]

## Sheet: CO_Dex all 548 genes
Sevilla_DATASET S1. Differentially expressed genes (DEGs) within each genotype were identified by calculating the fold-change (FC) of Dex vs V (FDR<0.05)
Gene name	Description	FC	FDR
Cyp2b23	cytochrome P450%2C family 2%2C subfamily b%2C polypeptide 23 [Source:MGI Symbol%3BAcc:MGI:3646735]	4.98653	0.00245928
Gm15241	predicted gene 15241 [Source:MGI Symbol%3BAcc:MGI:3705127]	4.7572	0.0141558
Sval2	seminal vesicle antigen-like 2 [Source:MGI Symbol%3BAcc:MGI:1934254]	4.30761	0.00721238
Best2	bestrophin 2 [Source:MGI Symbol%3BAcc:MGI:2387588]	3.67747	0.000133774
Ttr	transthyretin [Source:MGI Symbol%3BAcc:MGI:98865]	3.3034	0.00384368
Siglecf	sialic acid binding Ig-like lectin F [Source:MGI Symbol%3BAcc:MGI:2681107]	3.10643	0.0108058
Hmgcs2	3-hydroxy-3-methylglutaryl-Coenzyme A synthase 2 [Source:MGI Symbol%3BAcc:MGI:101939]	2.91366	0.000603368
Il22ra2	interleukin 22 receptor%2C alpha 2 [Source:MGI Symbol%3BAcc:MGI:2665114]	2.90562	2.21489e-05
Tox3	TOX high mobility group box family member 3 [Source:MGI Symbol%3BAcc:MGI:3039593]	2.89028	0.0127797
Crtac1	cartilage acidic protein 1 [Source:MGI Symbol%3BAcc:MGI:1920082]	2.7717	0.00435997
Fkbp5	FK506 binding protein 5 [Source:MGI Symbol%3BAcc:MGI:104670]	2.77049	0.000199735
Slpi	secretory leukocyte peptidase inhibitor [Source:MGI Symbol%3BAcc:MGI:109297]	2.65316	0.00437982
Tsc22d3	TSC22 domain family%2C member 3 [Source:MGI Symbol%3BAcc:MGI:1196284]	2.60227	2.21489e-05
Ddit4	DNA-damage-inducible transcript 4 [Source:MGI Symbol%3BAcc:MGI:1921997]	2.59746	0.000133774
Gm43158	predicted gene 43158 [Source:MGI Symbol%3BAcc:MGI:5663295]	2.49263	0.0342222
5430419D17Rik	RIKEN cDNA 5430419D17 gene [Source:MGI Symbol%3BAcc:MGI:1918645]	2.48768	0.0402332
Ppil6	peptidylprolyl isomerase (cyclophilin)-like 6 [Source:MGI Symbol%3BAcc:MGI:1920325]	2.45532	0.000548775
Abca4	ATP-binding cassette%2C sub-family A (ABC1)%2C member 4 [Source:MGI Symbol%3BAcc:MGI:109424]	2.44689	0.000199735
Spock2	sparc/osteonectin%2C cwcv and kazal-like domains proteoglycan 2 [Source:MGI Symbol%3BAcc:MGI:1891351]	2.44412	0.000133774
Lcn2	lipocalin 2 [Source:MGI Symbol%3BAcc:MGI:96757]	2.43898	0.00421015
Fam107a	family with sequence similarity 107%2C member A [Source:MGI Symbol%3BAcc:MGI:3041256]	2.42292	0.0162404
Cyp2b10	cytochrome P450%2C family 2%2C subfamily b%2C polypeptide 10 [Source:MGI Symbol%3BAcc:MGI:88598]	2.3852	0.000133774
Apoc3	apolipoprotein C-III [Source:MGI Symbol%3BAcc:MGI:88055]	2.33536	0.025617
Sectm1b	secreted and transmembrane 1B [Source:MGI Symbol%3BAcc:MGI:1929083]	2.29433	0.00223625
Tmprss2	transmembrane protease%2C serine 2 [Source:MGI Symbol%3BAcc:MGI:1354381]	2.25117	0.00156103
Hif3a	hypoxia inducible factor 3%2C alpha subunit [Source:MGI Symbol%3BAcc:MGI:1859778]	2.23769	0.00721238
8430408G22Rik	RIKEN cDNA 8430408G22 gene [Source:MGI Symbol%3BAcc:MGI:1918730]	2.2262	0.00781911
Zbtb16	zinc finger and BTB domain containing 16 [Source:MGI Symbol%3BAcc:MGI:103222]	2.21159	0.0127797
Acsm3	acyl-CoA synthetase medium-chain family member 3 [Source:MGI Symbol%3BAcc:MGI:99538]	2.20722	0.0125161
Fam46b	family with sequence similarity 46%2C member B [Source:MGI Symbol%3BAcc:MGI:2140500]	2.20232	0.000658195
Fam180a	family with sequence similarity 180%2C member A [Source:MGI Symbol%3BAcc:MGI:3039626]	2.17894	0.00197036
Ptprz1	protein tyrosine phosphatase%2C receptor type Z%2C polypeptide 1 [Source:MGI Symbol%3BAcc:MGI:97816]	2.1471	0.000133774
Stc1	stanniocalcin 1 [Source:MGI Symbol%3BAcc:MGI:109131]	2.1325	0.0178409
S100a8	S100 calcium binding protein A8 (calgranulin A) [Source:MGI Symbol%3BAcc:MGI:88244]	2.10926	0.0294144
Serpinb9b	serine (or cysteine) peptidase inhibitor%2C clade B%2C member 9b [Source:MGI Symbol%3BAcc:MGI:894668]	2.1051	0.0134469
Slc10a6	solute carrier family 10 (sodium/bile acid cotransporter family)%2C member 6 [Source:MGI Symbol%3BAcc:MGI:1923000]	2.0697	0.000333387
Tgm3	transglutaminase 3%2C E polypeptide [Source:MGI Symbol%3BAcc:MGI:98732]	2.02699	0.0134469
Map3k6	mitogen-activated protein kinase kinase kinase 6 [Source:MGI Symbol%3BAcc:MGI:1855691]	2.02363	0.000751336
Ramp3	receptor (calcitonin) activity modifying protein 3 [Source:MGI Symbol%3BAcc:MGI:1860292]	2.01107	0.00345862
Trp53inp1	transformation related protein 53 inducible nuclear protein 1 [Source:MGI Symbol%3BAcc:MGI:1926609]	2.00637	0.00208523
Cyp2f2	cytochrome P450%2C family 2%2C subfamily f%2C polypeptide 2 [Source:MGI Symbol%3BAcc:MGI:88608]	1.99778	0.00824742
Ica1l	islet cell autoantigen 1-like [Source:MGI Symbol%3BAcc:MGI:1917625]	1.98297	0.0335155
Gm44613	predicted gene 44613 [Source:MGI Symbol%3BAcc:MGI:5753189]	1.96991	0.00759053
Spink2	serine peptidase inhibitor%2C Kazal type 2 [Source:MGI Symbol%3BAcc:MGI:1917232]	1.96582	0.0252307
Cebpd	CCAAT/enhancer binding protein (C/EBP)%2C delta [Source:MGI Symbol%3BAcc:MGI:103573]	1.95035	0.000604275
Sh3d21	SH3 domain containing 21 [Source:MGI Symbol%3BAcc:MGI:1914188]	1.92671	0.000333387
Hs3st3a1	heparan sulfate (glucosamine) 3-O-sulfotransferase 3A1 [Source:MGI Symbol%3BAcc:MGI:1333861]	1.92359	0.0176889
Gm43305	predicted gene 43305 [Source:MGI Symbol%3BAcc:MGI:5663442]	1.90495	0.00156103
Cpne7	copine VII [Source:MGI Symbol%3BAcc:MGI:2142747]	1.89503	0.00749302
Gm13305	predicted gene 13305 [Source:MGI Symbol%3BAcc:MGI:3801997]	1.8862	0.00837452
Serpina3j	serine (or cysteine) peptidase inhibitor%2C clade A (alpha-1 antiproteinase%2C antitrypsin)%2C member 3J [Source:MGI Symbol%3BAcc:MGI:2182843]	1.88054	0.00540016
Gm17130	predicted gene 17130 [Source:MGI Symbol%3BAcc:MGI:4937957]	1.87285	0.00145711
Txnip	thioredoxin interacting protein [Source:MGI Symbol%3BAcc:MGI:1889549]	1.86992	0.000680466
H2-M6-ps	histocompatibility 2%2C M region locus 6%2C pseudogene [Source:MGI Symbol%3BAcc:MGI:95918]	1.86363	0.0421847
Slc6a6	solute carrier family 6 (neurotransmitter transporter%2C taurine)%2C member 6 [Source:MGI Symbol%3BAcc:MGI:98488]	1.86278	0.00776725
Tmem252	transmembrane protein 252 [Source:MGI Symbol%3BAcc:MGI:3583948]	1.84858	0.0290926
Gm10640	predicted gene 10640 [Source:MGI Symbol%3BAcc:MGI:3648835]	1.84587	0.0285473
Gm43076	predicted gene 43076 [Source:MGI Symbol%3BAcc:MGI:5663213]	1.84111	0.0101512
Slc23a3	solute carrier family 23 (nucleobase transporters)%2C member 3 [Source:MGI Symbol%3BAcc:MGI:104516]	1.82388	0.0132949
Maff	v-maf musculoaponeurotic fibrosarcoma oncogene family%2C protein F (avian) [Source:MGI Symbol%3BAcc:MGI:96910]	1.82359	0.000548775
Papln	papilin%2C proteoglycan-like sulfated glycoprotein [Source:MGI Symbol%3BAcc:MGI:2386139]	1.8081	0.0252307
Vnn1	vanin 1 [Source:MGI Symbol%3BAcc:MGI:108395]	1.80495	0.0123768
Stc2	stanniocalcin 2 [Source:MGI Symbol%3BAcc:MGI:1316731]	1.78837	0.013669
Sgk1	serum/glucocorticoid regulated kinase 1 [Source:MGI Symbol%3BAcc:MGI:1340062]	1.78624	0.000751336
Lama1	laminin%2C alpha 1 [Source:MGI Symbol%3BAcc:MGI:99892]	1.78238	0.0249625
Errfi1	ERBB receptor feedback inhibitor 1 [Source:MGI Symbol%3BAcc:MGI:1921405]	1.77928	0.00314216
Fam161a	family with sequence similarity 161%2C member A [Source:MGI Symbol%3BAcc:MGI:1921123]	1.77564	0.0311773
Mmrn1	multimerin 1 [Source:MGI Symbol%3BAcc:MGI:1918195]	1.76659	0.0365635
Mt1	metallothionein 1 [Source:MGI Symbol%3BAcc:MGI:97171]	1.75987	0.00052495
Timp4	tissue inhibitor of metalloproteinase 4 [Source:MGI Symbol%3BAcc:MGI:109125]	1.74362	0.00156103
Galnt15	UDP-N-acetyl-alpha-D-galactosamine:polypeptide N-acetylgalactosaminyltransferase 15 [Source:MGI Symbol%3BAcc:MGI:1926004]	1.742	0.00156103
Klf15	Kruppel-like factor 15 [Source:MGI Symbol%3BAcc:MGI:1929988]	1.73396	0.0016096
Acer2	alkaline ceramidase 2 [Source:MGI Symbol%3BAcc:MGI:1920932]	1.7295	0.00177862
Serpina3n	serine (or cysteine) peptidase inhibitor%2C clade A%2C member 3N [Source:MGI Symbol%3BAcc:MGI:105045]	1.72392	0.00932982
Cecr2	cat eye syndrome chromosome region%2C candidate 2 [Source:MGI Symbol%3BAcc:MGI:1923799]	1.72278	0.000658195
Mlph	melanophilin [Source:MGI Symbol%3BAcc:MGI:2176380]	1.71781	0.0042579
Slc43a1	solute carrier family 43%2C member 1 [Source:MGI Symbol%3BAcc:MGI:1931352]	1.70635	0.000350105
Hrct1	histidine rich carboxyl terminus 1 [Source:MGI Symbol%3BAcc:MGI:1917945]	1.70178	0.0132949
Slc7a6	solute carrier family 7 (cationic amino acid transporter%2C y+ system)%2C member 6 [Source:MGI Symbol%3BAcc:MGI:2142598]	1.69349	0.000658195
Glul	glutamate-ammonia ligase (glutamine synthetase) [Source:MGI Symbol%3BAcc:MGI:95739]	1.69244	0.000548775
Cyp2e1	cytochrome P450%2C family 2%2C subfamily e%2C polypeptide 1 [Source:MGI Symbol%3BAcc:MGI:88607]	1.68768	0.0457436
Arrdc3	arrestin domain containing 3 [Source:MGI Symbol%3BAcc:MGI:2145242]	1.68575	0.000333387
Krt32	keratin 32 [Source:MGI Symbol%3BAcc:MGI:1309995]	1.68328	0.0125161
Dlk2	delta-like 2 homolog (Drosophila) [Source:MGI Symbol%3BAcc:MGI:2146838]	1.67942	0.00137096
Mt2	metallothionein 2 [Source:MGI Symbol%3BAcc:MGI:97172]	1.6768	0.00156103
Teddm2	transmembrane epididymal family member 2 [Source:MGI Symbol%3BAcc:MGI:1923273]	1.676	0.00779566
Defb1	defensin beta 1 [Source:MGI Symbol%3BAcc:MGI:1096878]	1.6674	0.0349618
Fmo2	flavin containing monooxygenase 2 [Source:MGI Symbol%3BAcc:MGI:1916776]	1.6627	0.000751336
Sik1	salt inducible kinase 1 [Source:MGI Symbol%3BAcc:MGI:104754]	1.6618	0.00445432
Ablim3	actin binding LIM protein family%2C member 3 [Source:MGI Symbol%3BAcc:MGI:2442582]	1.66071	0.00776725
Agt	angiotensinogen (serpin peptidase inhibitor%2C clade A%2C member 8) [Source:MGI Symbol%3BAcc:MGI:87963]	1.66068	0.00749302
Per1	period circadian clock 1 [Source:MGI Symbol%3BAcc:MGI:1098283]	1.65985	0.00862711
Nfil3	nuclear factor%2C interleukin 3%2C regulated [Source:MGI Symbol%3BAcc:MGI:109495]	1.65782	0.000333387
Gpihbp1	GPI-anchored HDL-binding protein 1 [Source:MGI Symbol%3BAcc:MGI:1915703]	1.65068	0.00335184
Wee1	WEE 1 homolog 1 (S. pombe) [Source:MGI Symbol%3BAcc:MGI:103075]	1.64992	0.00131457
Slc7a5	solute carrier family 7 (cationic amino acid transporter%2C y+ system)%2C member 5 [Source:MGI Symbol%3BAcc:MGI:1298205]	1.64897	0.00749302
Usp54	ubiquitin specific peptidase 54 [Source:MGI Symbol%3BAcc:MGI:1926037]	1.63649	0.00971917
Nyap1	neuronal tyrosine-phosphorylated phosphoinositide 3-kinase adaptor 1 [Source:MGI Symbol%3BAcc:MGI:2443880]	1.63258	0.00197801
Spsb1	splA/ryanodine receptor domain and SOCS box containing 1 [Source:MGI Symbol%3BAcc:MGI:1921896]	1.62738	0.024529
Adh6a	alcohol dehydrogenase 6A (class V) [Source:MGI Symbol%3BAcc:MGI:1916367]	1.62282	0.00384368
Fam13a	family with sequence similarity 13%2C member A [Source:MGI Symbol%3BAcc:MGI:1889842]	1.62127	0.00245928
Slc4a8	solute carrier family 4 (anion exchanger)%2C member 8 [Source:MGI Symbol%3BAcc:MGI:1928745]	1.62046	0.00205632
Adgrv1	adhesion G protein-coupled receptor V1 [Source:MGI Symbol%3BAcc:MGI:1274784]	1.6185	0.00663039
Angptl4	angiopoietin-like 4 [Source:MGI Symbol%3BAcc:MGI:1888999]	1.61211	0.00208523
Sult1a1	sulfotransferase family 1A%2C phenol-preferring%2C member 1 [Source:MGI Symbol%3BAcc:MGI:102896]	1.60873	0.00307595
Serpina3k	serine (or cysteine) peptidase inhibitor%2C clade A%2C member 3K [Source:MGI Symbol%3BAcc:MGI:98377]	1.59217	0.0137972
Sh3yl1	Sh3 domain YSC-like 1 [Source:MGI Symbol%3BAcc:MGI:1346118]	1.5858	0.00310296
Hdc	histidine decarboxylase [Source:MGI Symbol%3BAcc:MGI:96062]	1.56601	0.031853
Pck1	phosphoenolpyruvate carboxykinase 1%2C cytosolic [Source:MGI Symbol%3BAcc:MGI:97501]	1.56484	0.0336438
Serpina3i	serine (or cysteine) peptidase inhibitor%2C clade A%2C member 3I [Source:MGI Symbol%3BAcc:MGI:2182841]	1.56166	0.0125161
Npas2	neuronal PAS domain protein 2 [Source:MGI Symbol%3BAcc:MGI:109232]	1.55522	0.0295351
Scin	scinderin [Source:MGI Symbol%3BAcc:MGI:1306794]	1.55441	0.00307595
Adcyap1r1	adenylate cyclase activating polypeptide 1 receptor 1 [Source:MGI Symbol%3BAcc:MGI:108449]	1.54389	0.0411569
Gsta3	glutathione S-transferase%2C alpha 3 [Source:MGI Symbol%3BAcc:MGI:95856]	1.53886	0.0330994
Gm45104	predicted gene 45104 [Source:MGI Symbol%3BAcc:MGI:5753680]	1.53473	0.00716088
Prodh	proline dehydrogenase [Source:MGI Symbol%3BAcc:MGI:97770]	1.53183	0.00227234
Ston1	stonin 1 [Source:MGI Symbol%3BAcc:MGI:1924307]	1.52761	0.00575568
Irx2	Iroquois related homeobox 2 (Drosophila) [Source:MGI Symbol%3BAcc:MGI:1197526]	1.52752	0.00307595
Irs2	insulin receptor substrate 2 [Source:MGI Symbol%3BAcc:MGI:109334]	1.52241	0.0208467
Peg3	paternally expressed 3 [Source:MGI Symbol%3BAcc:MGI:104748]	1.52228	0.00763712
Gm37697	predicted gene%2C 37697 [Source:MGI Symbol%3BAcc:MGI:5610925]	1.52163	0.0395764
Btg2	B cell translocation gene 2%2C anti-proliferative [Source:MGI Symbol%3BAcc:MGI:108384]	1.50757	0.0012311
Sesn1	sestrin 1 [Source:MGI Symbol%3BAcc:MGI:2155278]	1.50586	0.00307969
Pde4c	phosphodiesterase 4C%2C cAMP specific [Source:MGI Symbol%3BAcc:MGI:99556]	1.50559	0.0316804
Rarres1	retinoic acid receptor responder (tazarotene induced) 1 [Source:MGI Symbol%3BAcc:MGI:1924461]	1.50481	0.0180753
Sox4	SRY (sex determining region Y)-box 4 [Source:MGI Symbol%3BAcc:MGI:98366]	1.50375	0.00748407
Ifngr1	interferon gamma receptor 1 [Source:MGI Symbol%3BAcc:MGI:107655]	1.5014	0.000751336
Slc43a2	solute carrier family 43%2C member 2 [Source:MGI Symbol%3BAcc:MGI:2442746]	1.49983	0.0435891
Slc6a4	solute carrier family 6 (neurotransmitter transporter%2C serotonin)%2C member 4 [Source:MGI Symbol%3BAcc:MGI:96285]	1.49884	0.00898691
Add2	adducin 2 (beta) [Source:MGI Symbol%3BAcc:MGI:87919]	1.49489	0.0257386
Edn1	endothelin 1 [Source:MGI Symbol%3BAcc:MGI:95283]	1.49425	0.0279811
Serpina3h	serine (or cysteine) peptidase inhibitor%2C clade A%2C member 3H [Source:MGI Symbol%3BAcc:MGI:2182839]	1.48706	0.0353472
Tle6	transducin-like enhancer of split 6 [Source:MGI Symbol%3BAcc:MGI:2149593]	1.48684	0.0108058
Gm3448	predicted gene 3448 [Source:MGI Symbol%3BAcc:MGI:3809205]	1.47968	0.0309643
Fam214a	family with sequence similarity 214%2C member A [Source:MGI Symbol%3BAcc:MGI:2387648]	1.47626	0.0117029
Zfp36	zinc finger protein 36 [Source:MGI Symbol%3BAcc:MGI:99180]	1.47519	0.00261905
Jade2	jade family PHD finger 2 [Source:MGI Symbol%3BAcc:MGI:1924151]	1.47427	0.0318045
Itpkc	inositol 1%2C4%2C5-trisphosphate 3-kinase C [Source:MGI Symbol%3BAcc:MGI:2442554]	1.47355	0.00435997
Pnpla2	patatin-like phospholipase domain containing 2 [Source:MGI Symbol%3BAcc:MGI:1914103]	1.47153	0.0012311
Bcl2l1	BCL2-like 1 [Source:MGI Symbol%3BAcc:MGI:88139]	1.46114	0.00721238
Igfbp3	insulin-like growth factor binding protein 3 [Source:MGI Symbol%3BAcc:MGI:96438]	1.46038	0.0133464
Gm29084	predicted gene 29084 [Source:MGI Symbol%3BAcc:MGI:5579790]	1.45975	0.0365635
Klf9	Kruppel-like factor 9 [Source:MGI Symbol%3BAcc:MGI:1333856]	1.45549	0.0285952
Csrnp2	cysteine-serine-rich nuclear protein 2 [Source:MGI Symbol%3BAcc:MGI:2386852]	1.45198	0.00759053
Cldn15	claudin 15 [Source:MGI Symbol%3BAcc:MGI:1913103]	1.44898	0.0418554
Kcnj15	potassium inwardly-rectifying channel%2C subfamily J%2C member 15 [Source:MGI Symbol%3BAcc:MGI:1310000]	1.4484	0.0233623
Syn2	synapsin II [Source:MGI Symbol%3BAcc:MGI:103020]	1.4385	0.0410915
Unc5b	unc-5 netrin receptor B [Source:MGI Symbol%3BAcc:MGI:894703]	1.43741	0.0122604
Elovl7	ELOVL family member 7%2C elongation of long chain fatty acids (yeast) [Source:MGI Symbol%3BAcc:MGI:1921809]	1.43083	0.0456906
Abhd12b	abhydrolase domain containing 12B [Source:MGI Symbol%3BAcc:MGI:2685650]	1.43053	0.00955729
Cyp27a1	cytochrome P450%2C family 27%2C subfamily a%2C polypeptide 1 [Source:MGI Symbol%3BAcc:MGI:88594]	1.43017	0.00426197
Bcl6	B cell leukemia/lymphoma 6 [Source:MGI Symbol%3BAcc:MGI:107187]	1.42721	0.00763712
Reep4	receptor accessory protein 4 [Source:MGI Symbol%3BAcc:MGI:1919799]	1.42639	0.00423793
Ccl27a	chemokine (C-C motif) ligand 27A [Source:MGI Symbol%3BAcc:MGI:1343459]	1.42591	0.0456906
Bmp3	bone morphogenetic protein 3 [Source:MGI Symbol%3BAcc:MGI:88179]	1.42581	0.0252307
Hopx	HOP homeobox [Source:MGI Symbol%3BAcc:MGI:1916782]	1.42077	0.0364505
Dusp1	dual specificity phosphatase 1 [Source:MGI Symbol%3BAcc:MGI:105120]	1.41745	0.0472465
Zfp57	zinc finger protein 57 [Source:MGI Symbol%3BAcc:MGI:99204]	1.41372	0.0140543
Csrnp1	cysteine-serine-rich nuclear protein 1 [Source:MGI Symbol%3BAcc:MGI:2387989]	1.41216	0.0365635
Lifr	leukemia inhibitory factor receptor [Source:MGI Symbol%3BAcc:MGI:96788]	1.41148	0.0175641
Gm45551	predicted gene 45551 [Source:MGI Symbol%3BAcc:MGI:5791387]	1.41113	0.0174542
Enpp1	ectonucleotide pyrophosphatase/phosphodiesterase 1 [Source:MGI Symbol%3BAcc:MGI:97370]	1.4098	0.00575568
Arrdc2	arrestin domain containing 2 [Source:MGI Symbol%3BAcc:MGI:1918057]	1.40584	0.0252307
Trnp1	TMF1-regulated nuclear protein 1 [Source:MGI Symbol%3BAcc:MGI:1916789]	1.40295	0.00759053
Adh1	alcohol dehydrogenase 1 (class I) [Source:MGI Symbol%3BAcc:MGI:87921]	1.39748	0.00800535
Ctgf	connective tissue growth factor [Source:MGI Symbol%3BAcc:MGI:95537]	1.39741	0.0421847
Car15	carbonic anhydrase 15 [Source:MGI Symbol%3BAcc:MGI:1931324]	1.39639	0.0435336
Gm42860	predicted gene 42860 [Source:MGI Symbol%3BAcc:MGI:5662997]	1.39378	0.0365635
Shmt1	serine hydroxymethyltransferase 1 (soluble) [Source:MGI Symbol%3BAcc:MGI:98299]	1.39044	0.0151277
S1pr1	sphingosine-1-phosphate receptor 1 [Source:MGI Symbol%3BAcc:MGI:1096355]	1.38435	0.0285473
Ppp1r15a	protein phosphatase 1%2C regulatory (inhibitor) subunit 15A [Source:MGI Symbol%3BAcc:MGI:1927072]	1.38358	0.00663039
Lysmd1	LysM%2C putative peptidoglycan-binding%2C domain containing 1 [Source:MGI Symbol%3BAcc:MGI:1919409]	1.38314	0.0457436
Klf13	Kruppel-like factor 13 [Source:MGI Symbol%3BAcc:MGI:1354948]	1.38234	0.00776725
Ccnd3	cyclin D3 [Source:MGI Symbol%3BAcc:MGI:88315]	1.38093	0.00466371
Chd9	chromodomain helicase DNA binding protein 9 [Source:MGI Symbol%3BAcc:MGI:1924001]	1.3791	0.0127311
Tango2	transport and golgi organization 2 [Source:MGI Symbol%3BAcc:MGI:101825]	1.37624	0.0216945
Rufy4	RUN and FYVE domain containing 4 [Source:MGI Symbol%3BAcc:MGI:3588214]	1.37354	0.00862711
Tmem116	transmembrane protein 116 [Source:MGI Symbol%3BAcc:MGI:1924712]	1.37278	0.0409229
Il20ra	interleukin 20 receptor%2C alpha [Source:MGI Symbol%3BAcc:MGI:3605069]	1.37016	0.0274318
Sh3bp4	SH3-domain binding protein 4 [Source:MGI Symbol%3BAcc:MGI:2138297]	1.37007	0.00721238
Zcchc8	zinc finger%2C CCHC domain containing 8 [Source:MGI Symbol%3BAcc:MGI:1917900]	1.36922	0.00126596
Spry2	sprouty homolog 2 (Drosophila) [Source:MGI Symbol%3BAcc:MGI:1345138]	1.36658	0.00671174
Cldn1	claudin 1 [Source:MGI Symbol%3BAcc:MGI:1276109]	1.36472	0.0265635
Cldn5	claudin 5 [Source:MGI Symbol%3BAcc:MGI:1276112]	1.36183	0.0326921
Ip6k2	inositol hexaphosphate kinase 2 [Source:MGI Symbol%3BAcc:MGI:1923750]	1.36164	0.0029346
Tmem159	transmembrane protein 159 [Source:MGI Symbol%3BAcc:MGI:1925752]	1.35825	0.0312546
Cyp4b1	cytochrome P450%2C family 4%2C subfamily b%2C polypeptide 1 [Source:MGI Symbol%3BAcc:MGI:103225]	1.35761	0.00616283
Cyp39a1	cytochrome P450%2C family 39%2C subfamily a%2C polypeptide 1 [Source:MGI Symbol%3BAcc:MGI:1927096]	1.34335	0.00426197
Tfdp2	transcription factor Dp 2 [Source:MGI Symbol%3BAcc:MGI:107167]	1.34225	0.0223454
Nfkbia	nuclear factor of kappa light polypeptide gene enhancer in B cells inhibitor%2C alpha [Source:MGI Symbol%3BAcc:MGI:104741]	1.33915	0.0134469
Dtx4	deltex 4%2C E3 ubiquitin ligase [Source:MGI Symbol%3BAcc:MGI:2672905]	1.33829	0.00575568
Tepsin	TEPSIN%2C adaptor related protein complex 4 accessory protein [Source:MGI Symbol%3BAcc:MGI:1926027]	1.33477	0.00462601
Pim3	proviral integration site 3 [Source:MGI Symbol%3BAcc:MGI:1355297]	1.33343	0.00781911
Pdss1	prenyl (solanesyl) diphosphate synthase%2C subunit 1 [Source:MGI Symbol%3BAcc:MGI:1889278]	1.32928	0.0396246
Smarcd2	SWI/SNF related%2C matrix associated%2C actin dependent regulator of chromatin%2C subfamily d%2C member 2 [Source:MGI Symbol%3BAcc:MGI:1933621]	1.32882	0.00153134
Smpd2	sphingomyelin phosphodiesterase 2%2C neutral [Source:MGI Symbol%3BAcc:MGI:1278330]	1.32494	0.00971917
Ifrd1	interferon-related developmental regulator 1 [Source:MGI Symbol%3BAcc:MGI:1316717]	1.32392	0.0179201
Ntn4	netrin 4 [Source:MGI Symbol%3BAcc:MGI:1888978]	1.32282	0.0145817
D230025D16Rik	RIKEN cDNA D230025D16 gene [Source:MGI Symbol%3BAcc:MGI:2443049]	1.32134	0.033938
Syde2	synapse defective 1%2C Rho GTPase%2C homolog 2 (C. elegans) [Source:MGI Symbol%3BAcc:MGI:3036264]	1.3211	0.00971917
B4galnt1	beta-1%2C4-N-acetyl-galactosaminyl transferase 1 [Source:MGI Symbol%3BAcc:MGI:1342057]	1.31444	0.0290926
Adgrg2	adhesion G protein-coupled receptor G2 [Source:MGI Symbol%3BAcc:MGI:2446854]	1.31406	0.0409229
Gabarapl1	gamma-aminobutyric acid (GABA) A receptor-associated protein-like 1 [Source:MGI Symbol%3BAcc:MGI:1914980]	1.314	0.0294186
Tmem140	transmembrane protein 140 [Source:MGI Symbol%3BAcc:MGI:1915737]	1.31387	0.0172666
Arl4d	ADP-ribosylation factor-like 4D [Source:MGI Symbol%3BAcc:MGI:1933155]	1.31331	0.0411569
Gadd45b	growth arrest and DNA-damage-inducible 45 beta [Source:MGI Symbol%3BAcc:MGI:107776]	1.30852	0.0279811
Bag4	BCL2-associated athanogene 4 [Source:MGI Symbol%3BAcc:MGI:1914634]	1.30823	0.0330143
Nde1	nudE neurodevelopment protein 1 [Source:MGI Symbol%3BAcc:MGI:1914453]	1.30368	0.00156103
Trim7	tripartite motif-containing 7 [Source:MGI Symbol%3BAcc:MGI:2137353]	1.30275	0.0326052
Slc3a2	solute carrier family 3 (activators of dibasic and neutral amino acid transport)%2C member 2 [Source:MGI Symbol%3BAcc:MGI:96955]	1.3017	0.00772689
1810011O10Rik	RIKEN cDNA 1810011O10 gene [Source:MGI Symbol%3BAcc:MGI:1916318]	1.29958	0.0282737
Crebrf	CREB3 regulatory factor [Source:MGI Symbol%3BAcc:MGI:1924378]	1.2958	0.0421847
Herpud1	homocysteine-inducible%2C endoplasmic reticulum stress-inducible%2C ubiquitin-like domain member 1 [Source:MGI Symbol%3BAcc:MGI:1927406]	1.29576	0.0123165
Ypel3	yippee-like 3 (Drosophila) [Source:MGI Symbol%3BAcc:MGI:1913340]	1.29216	0.0248309
Pik3r1	phosphatidylinositol 3-kinase%2C regulatory subunit%2C polypeptide 1 (p85 alpha) [Source:MGI Symbol%3BAcc:MGI:97583]	1.29136	0.0251946
Rsrp1	arginine/serine rich protein 1 [Source:MGI Symbol%3BAcc:MGI:106498]	1.28721	0.0365635
Mafk	v-maf musculoaponeurotic fibrosarcoma oncogene family%2C protein K (avian) [Source:MGI Symbol%3BAcc:MGI:99951]	1.28612	0.0154133
Tjap1	tight junction associated protein 1 [Source:MGI Symbol%3BAcc:MGI:1921344]	1.28609	0.0427654
Ranbp9	RAN binding protein 9 [Source:MGI Symbol%3BAcc:MGI:1928741]	1.28598	0.0294186
Trim2	tripartite motif-containing 2 [Source:MGI Symbol%3BAcc:MGI:1933163]	1.28573	0.0430537
Fzd6	frizzled class receptor 6 [Source:MGI Symbol%3BAcc:MGI:108474]	1.28409	0.0336805
Btg1	B cell translocation gene 1%2C anti-proliferative [Source:MGI Symbol%3BAcc:MGI:88215]	1.28398	0.0399183
Adrb2	adrenergic receptor%2C beta 2 [Source:MGI Symbol%3BAcc:MGI:87938]	1.28329	0.00781911
Sgk3	serum/glucocorticoid regulated kinase 3 [Source:MGI Symbol%3BAcc:MGI:2182368]	1.28314	0.0218433
Cblb	Casitas B-lineage lymphoma b [Source:MGI Symbol%3BAcc:MGI:2146430]	1.27885	0.0402886
Chst12	carbohydrate sulfotransferase 12 [Source:MGI Symbol%3BAcc:MGI:1929064]	1.27606	0.0251969
Zfp772	zinc finger protein 772 [Source:MGI Symbol%3BAcc:MGI:2385265]	1.27263	0.0282737
Pim1	proviral integration site 1 [Source:MGI Symbol%3BAcc:MGI:97584]	1.27	0.029879
Cbs	cystathionine beta-synthase [Source:MGI Symbol%3BAcc:MGI:88285]	1.26764	0.0277639
Gsto1	glutathione S-transferase omega 1 [Source:MGI Symbol%3BAcc:MGI:1342273]	1.26735	0.0336438
Siah1a	seven in absentia 1A [Source:MGI Symbol%3BAcc:MGI:108064]	1.26717	0.0282737
Tspan5	tetraspanin 5 [Source:MGI Symbol%3BAcc:MGI:1928096]	1.26067	0.00971917
Wdr45	WD repeat domain 45 [Source:MGI Symbol%3BAcc:MGI:1859606]	1.26064	0.0285952
Plin3	perilipin 3 [Source:MGI Symbol%3BAcc:MGI:1914155]	1.2573	0.0123165
Tgif1	TGFB-induced factor homeobox 1 [Source:MGI Symbol%3BAcc:MGI:1194497]	1.25432	0.0481976
Rnf103	ring finger protein 103 [Source:MGI Symbol%3BAcc:MGI:109483]	1.25231	0.0322945
Pi4k2b	phosphatidylinositol 4-kinase type 2 beta [Source:MGI Symbol%3BAcc:MGI:1914323]	1.25104	0.0334824
Map3k8	mitogen-activated protein kinase kinase kinase 8 [Source:MGI Symbol%3BAcc:MGI:1346878]	1.24913	0.0167896
Stk38	serine/threonine kinase 38 [Source:MGI Symbol%3BAcc:MGI:2442572]	1.2488	0.028316
Eci2	enoyl-Coenzyme A delta isomerase 2 [Source:MGI Symbol%3BAcc:MGI:1346064]	1.24552	0.0290926
Gm45208	predicted gene 45208 [Source:MGI Symbol%3BAcc:MGI:5753784]	1.24273	0.0282737
Ipmk	inositol polyphosphate multikinase [Source:MGI Symbol%3BAcc:MGI:1916968]	1.23977	0.0430537
Ilvbl	ilvB (bacterial acetolactate synthase)-like [Source:MGI Symbol%3BAcc:MGI:1351911]	1.23659	0.0252307
4833420G17Rik	RIKEN cDNA 4833420G17 gene [Source:MGI Symbol%3BAcc:MGI:1914642]	1.23631	0.0283246
Zfp511	zinc finger protein 511 [Source:MGI Symbol%3BAcc:MGI:1917002]	1.22495	0.0204353
Slc31a2	solute carrier family 31%2C member 2 [Source:MGI Symbol%3BAcc:MGI:1333844]	1.21346	0.0336438
Fam214b	family with sequence similarity 214%2C member B [Source:MGI Symbol%3BAcc:MGI:2441854]	1.21166	0.0457166
Chmp3	charged multivesicular body protein 3 [Source:MGI Symbol%3BAcc:MGI:1913950]	1.20959	0.0410915
Ascc1	activating signal cointegrator 1 complex subunit 1 [Source:MGI Symbol%3BAcc:MGI:1916340]	1.20729	0.043114
Cnppd1	cyclin Pas1/PHO80 domain containing 1 [Source:MGI Symbol%3BAcc:MGI:1916421]	1.20472	0.0294144
Pnkd	paroxysmal nonkinesiogenic dyskinesia [Source:MGI Symbol%3BAcc:MGI:1930773]	1.20356	0.0421847
Zfp622	zinc finger protein 622 [Source:MGI Symbol%3BAcc:MGI:1289282]	1.19443	0.0354416
Xpa	xeroderma pigmentosum%2C complementation group A [Source:MGI Symbol%3BAcc:MGI:99135]	1.19081	0.0411427
Rnf25	ring finger protein 25 [Source:MGI Symbol%3BAcc:MGI:1890215]	1.17534	0.0381119
Tm7sf3	transmembrane 7 superfamily member 3 [Source:MGI Symbol%3BAcc:MGI:1914873]	0.843524	0.0435325
Traf2	TNF receptor-associated factor 2 [Source:MGI Symbol%3BAcc:MGI:101835]	0.837362	0.0320938
Irf1	interferon regulatory factor 1 [Source:MGI Symbol%3BAcc:MGI:96590]	0.826641	0.0396537
Cyb5b	cytochrome b5 type B [Source:MGI Symbol%3BAcc:MGI:1913677]	0.826368	0.0311773
Crot	carnitine O-octanoyltransferase [Source:MGI Symbol%3BAcc:MGI:1921364]	0.820827	0.0318045
Faap100	Fanconi anemia core complex associated protein 100 [Source:MGI Symbol%3BAcc:MGI:1919135]	0.812124	0.0365635
Lbh	limb-bud and heart [Source:MGI Symbol%3BAcc:MGI:1925139]	0.811258	0.0409229
Prmt2	protein arginine N-methyltransferase 2 [Source:MGI Symbol%3BAcc:MGI:1316652]	0.809635	0.0189066
Flrt2	fibronectin leucine rich transmembrane protein 2 [Source:MGI Symbol%3BAcc:MGI:3603594]	0.803689	0.0456906
Pdlim4	PDZ and LIM domain 4 [Source:MGI Symbol%3BAcc:MGI:1353470]	0.802613	0.0283246
Nr3c1	nuclear receptor subfamily 3%2C group C%2C member 1 [Source:MGI Symbol%3BAcc:MGI:95824]	0.801899	0.0430889
Bhlhb9	basic helix-loop-helix domain containing%2C class B9 [Source:MGI Symbol%3BAcc:MGI:1917487]	0.799629	0.0311773
Gbp4	guanylate binding protein 4 [Source:MGI Symbol%3BAcc:MGI:97072]	0.795224	0.0487935
Celf4	CUGBP%2C Elav-like family member 4 [Source:MGI Symbol%3BAcc:MGI:1932407]	0.783132	0.0430537
Dtx3l	deltex 3-like%2C E3 ubiquitin ligase [Source:MGI Symbol%3BAcc:MGI:2656973]	0.782565	0.0481254
Rrm1	ribonucleotide reductase M1 [Source:MGI Symbol%3BAcc:MGI:98180]	0.781003	0.0494039
Nat8l	N-acetyltransferase 8-like [Source:MGI Symbol%3BAcc:MGI:2447776]	0.779681	0.0396537
1810055G02Rik	RIKEN cDNA 1810055G02 gene [Source:MGI Symbol%3BAcc:MGI:1919306]	0.779061	0.0435891
Smoc2	SPARC related modular calcium binding 2 [Source:MGI Symbol%3BAcc:MGI:1929881]	0.778268	0.0282737
Incenp	inner centromere protein [Source:MGI Symbol%3BAcc:MGI:1313288]	0.777158	0.029879
Card9	caspase recruitment domain family%2C member 9 [Source:MGI Symbol%3BAcc:MGI:2685628]	0.775286	0.0264478
Rab30	RAB30%2C member RAS oncogene family [Source:MGI Symbol%3BAcc:MGI:1923235]	0.76794	0.0189066
Gpsm2	G-protein signalling modulator 2 (AGS3-like%2C C. elegans) [Source:MGI Symbol%3BAcc:MGI:1923373]	0.76781	0.0133464
Tuba1b	tubulin%2C alpha 1B [Source:MGI Symbol%3BAcc:MGI:107804]	0.763529	0.0384792
Olfm1	olfactomedin 1 [Source:MGI Symbol%3BAcc:MGI:1860437]	0.76208	0.0266327
Nipsnap1	nipsnap homolog 1 (C. elegans) [Source:MGI Symbol%3BAcc:MGI:1278344]	0.760137	0.0335155
Mcm6	minichromosome maintenance complex component 6 [Source:MGI Symbol%3BAcc:MGI:1298227]	0.758066	0.0294144
Psat1	phosphoserine aminotransferase 1 [Source:MGI Symbol%3BAcc:MGI:2183441]	0.757823	0.0277639
Thy1	thymus cell antigen 1%2C theta [Source:MGI Symbol%3BAcc:MGI:98747]	0.756783	0.0411569
Cdc25b	cell division cycle 25B [Source:MGI Symbol%3BAcc:MGI:99701]	0.752605	0.00917288
Prrt2	proline-rich transmembrane protein 2 [Source:MGI Symbol%3BAcc:MGI:1916267]	0.750228	0.0201527
Smim1	small integral membrane protein 1 [Source:MGI Symbol%3BAcc:MGI:1916109]	0.74687	0.0276334
Mcm4	minichromosome maintenance complex component 4 [Source:MGI Symbol%3BAcc:MGI:103199]	0.743982	0.0316804
Wdr6	WD repeat domain 6 [Source:MGI Symbol%3BAcc:MGI:1930140]	0.742914	0.0481484
Pla2g4a	phospholipase A2%2C group IVA (cytosolic%2C calcium-dependent) [Source:MGI Symbol%3BAcc:MGI:1195256]	0.739361	0.0276334
Srd5a1	steroid 5 alpha-reductase 1 [Source:MGI Symbol%3BAcc:MGI:98400]	0.736824	0.0421847
Itih5	inter-alpha (globulin) inhibitor H5 [Source:MGI Symbol%3BAcc:MGI:1925751]	0.735421	0.0365635
Cd44	CD44 antigen [Source:MGI Symbol%3BAcc:MGI:88338]	0.730426	0.0145754
Skint7	selection and upkeep of intraepithelial T cells 7 [Source:MGI Symbol%3BAcc:MGI:3041190]	0.730161	0.00776725
Mvd	mevalonate (diphospho) decarboxylase [Source:MGI Symbol%3BAcc:MGI:2179327]	0.730157	0.0174375
Ripk3	receptor-interacting serine-threonine kinase 3 [Source:MGI Symbol%3BAcc:MGI:2154952]	0.729665	0.0410799
Wwp2	WW domain containing E3 ubiquitin protein ligase 2 [Source:MGI Symbol%3BAcc:MGI:1914144]	0.728523	0.0134633
Slc17a9	solute carrier family 17%2C member 9 [Source:MGI Symbol%3BAcc:MGI:1919107]	0.728179	0.0456906
Arsi	arylsulfatase i [Source:MGI Symbol%3BAcc:MGI:2670959]	0.728108	0.0281769
Serpinh1	serine (or cysteine) peptidase inhibitor%2C clade H%2C member 1 [Source:MGI Symbol%3BAcc:MGI:88283]	0.72523	0.0482246
Dpysl3	dihydropyrimidinase-like 3 [Source:MGI Symbol%3BAcc:MGI:1349762]	0.723854	0.0279811
Lss	lanosterol synthase [Source:MGI Symbol%3BAcc:MGI:1336155]	0.722763	0.0172448
Gatm	glycine amidinotransferase (L-arginine:glycine amidinotransferase) [Source:MGI Symbol%3BAcc:MGI:1914342]	0.721633	0.0277639
Lig1	ligase I%2C DNA%2C ATP-dependent [Source:MGI Symbol%3BAcc:MGI:101789]	0.721045	0.0281769
Zfp518b	zinc finger protein 518B [Source:MGI Symbol%3BAcc:MGI:2140750]	0.720387	0.0365635
Nkd1	naked cuticle 1 homolog (Drosophila) [Source:MGI Symbol%3BAcc:MGI:2135954]	0.719171	0.0392749
E2f1	E2F transcription factor 1 [Source:MGI Symbol%3BAcc:MGI:101941]	0.71659	0.0273457
Mrc2	mannose receptor%2C C type 2 [Source:MGI Symbol%3BAcc:MGI:107818]	0.716411	0.0133464
Tcf19	transcription factor 19 [Source:MGI Symbol%3BAcc:MGI:103180]	0.715916	0.029879
Maged2	melanoma antigen%2C family D%2C 2 [Source:MGI Symbol%3BAcc:MGI:1933391]	0.71438	0.00568832
Ccnd2	cyclin D2 [Source:MGI Symbol%3BAcc:MGI:88314]	0.71432	0.0213559
Dab1	disabled 1 [Source:MGI Symbol%3BAcc:MGI:108554]	0.712244	0.0264478
S100a6	S100 calcium binding protein A6 (calcyclin) [Source:MGI Symbol%3BAcc:MGI:1339467]	0.711701	0.0433372
Col6a2	collagen%2C type VI%2C alpha 2 [Source:MGI Symbol%3BAcc:MGI:88460]	0.711419	0.0371444
Sema4c	sema domain%2C immunoglobulin domain (Ig)%2C transmembrane domain (TM) and short cytoplasmic domain%2C (semaphorin) 4C [Source:MGI Symbol%3BAcc:MGI:109252]	0.709004	0.00686154
Zc3hav1l	zinc finger CCCH-type%2C antiviral 1-like [Source:MGI Symbol%3BAcc:MGI:2443387]	0.701015	0.0189066
Gas2l3	growth arrest-specific 2 like 3 [Source:MGI Symbol%3BAcc:MGI:1918780]	0.700765	0.0371444
Tfrc	transferrin receptor [Source:MGI Symbol%3BAcc:MGI:98822]	0.698111	0.029879
Chek2	checkpoint kinase 2 [Source:MGI Symbol%3BAcc:MGI:1355321]	0.697048	0.0335155
Npl	N-acetylneuraminate pyruvate lyase [Source:MGI Symbol%3BAcc:MGI:1921341]	0.696156	0.0133464
Cacna1g	calcium channel%2C voltage-dependent%2C T type%2C alpha 1G subunit [Source:MGI Symbol%3BAcc:MGI:1201678]	0.695669	0.029879
Aldoc	aldolase C%2C fructose-bisphosphate [Source:MGI Symbol%3BAcc:MGI:101863]	0.692668	0.0285952
Spon2	spondin 2%2C extracellular matrix protein [Source:MGI Symbol%3BAcc:MGI:1923724]	0.692266	0.0365635
Itgax	integrin alpha X [Source:MGI Symbol%3BAcc:MGI:96609]	0.689752	0.0405175
Timeless	timeless circadian clock 1 [Source:MGI Symbol%3BAcc:MGI:1321393]	0.687939	0.0311773
Lcat	lecithin cholesterol acyltransferase [Source:MGI Symbol%3BAcc:MGI:96755]	0.687876	0.037602
Il33	interleukin 33 [Source:MGI Symbol%3BAcc:MGI:1924375]	0.685743	0.028316
Scd2	stearoyl-Coenzyme A desaturase 2 [Source:MGI Symbol%3BAcc:MGI:98240]	0.685487	0.0151974
Abcg3	ATP-binding cassette%2C sub-family G (WHITE)%2C member 3 [Source:MGI Symbol%3BAcc:MGI:1351624]	0.683269	0.0178409
Btbd11	BTB (POZ) domain containing 11 [Source:MGI Symbol%3BAcc:MGI:1921257]	0.680412	0.0170388
Chaf1a	chromatin assembly factor 1%2C subunit A (p150) [Source:MGI Symbol%3BAcc:MGI:1351331]	0.680325	0.0271359
Cdca8	cell division cycle associated 8 [Source:MGI Symbol%3BAcc:MGI:1196274]	0.676976	0.0473741
Per3	period circadian clock 3 [Source:MGI Symbol%3BAcc:MGI:1277134]	0.676314	0.00220346
Gpr153	G protein-coupled receptor 153 [Source:MGI Symbol%3BAcc:MGI:1916157]	0.674109	0.0245981
Nrep	neuronal regeneration related protein [Source:MGI Symbol%3BAcc:MGI:99444]	0.67383	0.000751336
Slc27a3	solute carrier family 27 (fatty acid transporter)%2C member 3 [Source:MGI Symbol%3BAcc:MGI:1347358]	0.673407	0.0142488
Tnfrsf19	tumor necrosis factor receptor superfamily%2C member 19 [Source:MGI Symbol%3BAcc:MGI:1352474]	0.672183	0.0290926
Orai2	ORAI calcium release-activated calcium modulator 2 [Source:MGI Symbol%3BAcc:MGI:2443195]	0.666964	0.0317617
Tmem119	transmembrane protein 119 [Source:MGI Symbol%3BAcc:MGI:2385228]	0.666148	0.0481254
Adgrb2	adhesion G protein-coupled receptor B2 [Source:MGI Symbol%3BAcc:MGI:2451244]	0.66529	0.0466857
Mmp9	matrix metallopeptidase 9 [Source:MGI Symbol%3BAcc:MGI:97011]	0.664769	0.0156869
Pla2g4f	phospholipase A2%2C group IVF [Source:MGI Symbol%3BAcc:MGI:2685493]	0.66079	0.0146614
Ncapd2	non-SMC condensin I complex%2C subunit D2 [Source:MGI Symbol%3BAcc:MGI:1915548]	0.660627	0.0135387
Sept3	septin 3 [Source:MGI Symbol%3BAcc:MGI:1345148]	0.660125	0.00560597
Lhx2	LIM homeobox protein 2 [Source:MGI Symbol%3BAcc:MGI:96785]	0.658738	0.0435325
Slc25a13	solute carrier family 25 (mitochondrial carrier%2C adenine nucleotide translocator)%2C member 13 [Source:MGI Symbol%3BAcc:MGI:1354721]	0.658136	0.0336438
Prss53	protease%2C serine 53 [Source:MGI Symbol%3BAcc:MGI:2652890]	0.656292	0.0175641
Icam5	intercellular adhesion molecule 5%2C telencephalin [Source:MGI Symbol%3BAcc:MGI:109430]	0.655679	0.0152087
Trim59	tripartite motif-containing 59 [Source:MGI Symbol%3BAcc:MGI:1914199]	0.654695	0.0372941
Fam171b	family with sequence similarity 171%2C member B [Source:MGI Symbol%3BAcc:MGI:2444579]	0.653667	0.0103915
D630045J12Rik	RIKEN cDNA D630045J12 gene [Source:MGI Symbol%3BAcc:MGI:2669829]	0.653227	0.0472613
Myoc	myocilin [Source:MGI Symbol%3BAcc:MGI:1202864]	0.650505	0.0208467
Skint2	selection and upkeep of intraepithelial T cells 2 [Source:MGI Symbol%3BAcc:MGI:3649629]	0.649798	0.0130749
Ptpn7	protein tyrosine phosphatase%2C non-receptor type 7 [Source:MGI Symbol%3BAcc:MGI:2156893]	0.647118	0.0430537
Dhcr24	24-dehydrocholesterol reductase [Source:MGI Symbol%3BAcc:MGI:1922004]	0.646614	0.0480663
Kdelr3	KDEL (Lys-Asp-Glu-Leu) endoplasmic reticulum protein retention receptor 3 [Source:MGI Symbol%3BAcc:MGI:2145953]	0.640847	0.0320938
Sema4g	sema domain%2C immunoglobulin domain (Ig)%2C transmembrane domain (TM) and short cytoplasmic domain%2C (semaphorin) 4G [Source:MGI Symbol%3BAcc:MGI:1347047]	0.640563	0.0285952
Wnt3	wingless-type MMTV integration site family%2C member 3 [Source:MGI Symbol%3BAcc:MGI:98955]	0.640306	0.0396537
Bsn	bassoon [Source:MGI Symbol%3BAcc:MGI:1277955]	0.63797	0.0441796
Gbp2b	guanylate binding protein 2b [Source:MGI Symbol%3BAcc:MGI:95666]	0.63647	0.0421847
Trip13	thyroid hormone receptor interactor 13 [Source:MGI Symbol%3BAcc:MGI:1916966]	0.636468	0.0402886
Col6a6	collagen%2C type VI%2C alpha 6 [Source:MGI Symbol%3BAcc:MGI:2444259]	0.636203	0.0353792
Ciita	class II transactivator [Source:MGI Symbol%3BAcc:MGI:108445]	0.635079	0.0448063
P2ry1	purinergic receptor P2Y%2C G-protein coupled 1 [Source:MGI Symbol%3BAcc:MGI:105049]	0.634738	0.00384368
Fgfr4	fibroblast growth factor receptor 4 [Source:MGI Symbol%3BAcc:MGI:95525]	0.634282	0.0427654
Mrgprf	MAS-related GPR%2C member F [Source:MGI Symbol%3BAcc:MGI:2384823]	0.633849	0.0153472
Ncaph	non-SMC condensin I complex%2C subunit H [Source:MGI Symbol%3BAcc:MGI:2444777]	0.632157	0.0480663
E2f7	E2F transcription factor 7 [Source:MGI Symbol%3BAcc:MGI:1289147]	0.629227	0.03393
Col12a1	collagen%2C type XII%2C alpha 1 [Source:MGI Symbol%3BAcc:MGI:88448]	0.627066	0.00484139
Ccnd1	cyclin D1 [Source:MGI Symbol%3BAcc:MGI:88313]	0.626332	0.0257386
Cdca7	cell division cycle associated 7 [Source:MGI Symbol%3BAcc:MGI:1914203]	0.626023	0.00205632
Rab19	RAB19%2C member RAS oncogene family [Source:MGI Symbol%3BAcc:MGI:103292]	0.62598	0.0402332
Mcm2	minichromosome maintenance complex component 2 [Source:MGI Symbol%3BAcc:MGI:105380]	0.625662	0.00865613
Col15a1	collagen%2C type XV%2C alpha 1 [Source:MGI Symbol%3BAcc:MGI:88449]	0.625514	0.0142488
Bub1b	BUB1B%2C mitotic checkpoint serine/threonine kinase [Source:MGI Symbol%3BAcc:MGI:1333889]	0.624728	0.0132949
Kif23	kinesin family member 23 [Source:MGI Symbol%3BAcc:MGI:1919069]	0.624381	0.00426197
Tmem26	transmembrane protein 26 [Source:MGI Symbol%3BAcc:MGI:2143537]	0.623651	0.00950226
Kifc1	kinesin family member C1 [Source:MGI Symbol%3BAcc:MGI:109596]	0.623264	0.045135
Ngf	nerve growth factor [Source:MGI Symbol%3BAcc:MGI:97321]	0.622796	0.0134469
Ccdc3	coiled-coil domain containing 3 [Source:MGI Symbol%3BAcc:MGI:1921436]	0.62232	0.00155733
Slc35g1	solute carrier family 35%2C member G1 [Source:MGI Symbol%3BAcc:MGI:2444789]	0.62208	0.00126596
Gnb1l	guanine nucleotide binding protein (G protein)%2C beta polypeptide 1-like [Source:MGI Symbol%3BAcc:MGI:1338057]	0.62183	0.00245928
Ptgir	prostaglandin I receptor (IP) [Source:MGI Symbol%3BAcc:MGI:99535]	0.620409	0.0170689
Slc6a17	solute carrier family 6 (neurotransmitter transporter)%2C member 17 [Source:MGI Symbol%3BAcc:MGI:2442535]	0.615912	0.0336805
Cdh4	cadherin 4 [Source:MGI Symbol%3BAcc:MGI:99218]	0.615904	0.00865613
Lrrn3	leucine rich repeat protein 3%2C neuronal [Source:MGI Symbol%3BAcc:MGI:106036]	0.615698	0.0318045
Gm973	predicted gene 973 [Source:MGI Symbol%3BAcc:MGI:2685819]	0.614876	0.0445464
Ano7	anoctamin 7 [Source:MGI Symbol%3BAcc:MGI:3052714]	0.612815	0.0283246
Sostdc1	sclerostin domain containing 1 [Source:MGI Symbol%3BAcc:MGI:1913292]	0.611958	0.0400929
Slc16a9	solute carrier family 16 (monocarboxylic acid transporters)%2C member 9 [Source:MGI Symbol%3BAcc:MGI:1914109]	0.611411	0.0025481
Plk1	polo-like kinase 1 [Source:MGI Symbol%3BAcc:MGI:97621]	0.609279	0.0290575
Zwilch	zwilch kinetochore protein [Source:MGI Symbol%3BAcc:MGI:1915264]	0.608786	0.0419832
Kcnk2	potassium channel%2C subfamily K%2C member 2 [Source:MGI Symbol%3BAcc:MGI:109366]	0.605597	0.0134633
Slc6a19	solute carrier family 6 (neurotransmitter transporter)%2C member 19 [Source:MGI Symbol%3BAcc:MGI:1921588]	0.605028	0.00838351
Shcbp1	Shc SH2-domain binding protein 1 [Source:MGI Symbol%3BAcc:MGI:1338802]	0.603055	0.0410915
Nkd2	naked cuticle 2 homolog (Drosophila) [Source:MGI Symbol%3BAcc:MGI:1919543]	0.599432	0.000658195
Aldh18a1	aldehyde dehydrogenase 18 family%2C member A1 [Source:MGI Symbol%3BAcc:MGI:1888908]	0.596698	0.000751336
Ect2	ect2 oncogene [Source:MGI Symbol%3BAcc:MGI:95281]	0.593861	0.0444867
S100a4	S100 calcium binding protein A4 [Source:MGI Symbol%3BAcc:MGI:1330282]	0.593413	0.0141558
E530011L22Rik	RIKEN cDNA E530011L22 gene [Source:MGI Symbol%3BAcc:MGI:2443770]	0.592328	0.0251969
H2-M2	histocompatibility 2%2C M region locus 2 [Source:MGI Symbol%3BAcc:MGI:95914]	0.591918	0.0154133
Gfra1	glial cell line derived neurotrophic factor family receptor alpha 1 [Source:MGI Symbol%3BAcc:MGI:1100842]	0.591523	0.00283152
Gm15337	predicted gene 15337 [Source:MGI Symbol%3BAcc:MGI:3705103]	0.590015	0.0133464
Pole2	polymerase (DNA directed)%2C epsilon 2 (p59 subunit) [Source:MGI Symbol%3BAcc:MGI:1197514]	0.589948	0.00748407
Kif20a	kinesin family member 20A [Source:MGI Symbol%3BAcc:MGI:1201682]	0.589487	0.0331234
Fat2	FAT atypical cadherin 2 [Source:MGI Symbol%3BAcc:MGI:2685369]	0.588765	0.0252307
BC055324	cDNA sequence BC055324 [Source:MGI Symbol%3BAcc:MGI:3590554]	0.588028	0.0242489
Adamts19	a disintegrin-like and metallopeptidase (reprolysin type) with thrombospondin type 1 motif%2C 19 [Source:MGI Symbol%3BAcc:MGI:2442875]	0.585146	0.0444867
Adamts7	a disintegrin-like and metallopeptidase (reprolysin type) with thrombospondin type 1 motif%2C 7 [Source:MGI Symbol%3BAcc:MGI:1347346]	0.584523	0.0132949
Cit	citron [Source:MGI Symbol%3BAcc:MGI:105313]	0.581472	0.0292508
Irx4	Iroquois related homeobox 4 (Drosophila) [Source:MGI Symbol%3BAcc:MGI:1355275]	0.580571	0.0381743
Racgap1	Rac GTPase-activating protein 1 [Source:MGI Symbol%3BAcc:MGI:1349423]	0.580533	0.0119412
Nxpe5	neurexophilin and PC-esterase domain family%2C member 5 [Source:MGI Symbol%3BAcc:MGI:3584036]	0.57967	0.0364505
Gtse1	G two S phase expressed protein 1 [Source:MGI Symbol%3BAcc:MGI:1352755]	0.578256	0.0338891
Col6a3	collagen%2C type VI%2C alpha 3 [Source:MGI Symbol%3BAcc:MGI:88461]	0.578208	0.00462601
Cspg4	chondroitin sulfate proteoglycan 4 [Source:MGI Symbol%3BAcc:MGI:2153093]	0.577851	0.0121685
Anln	anillin%2C actin binding protein [Source:MGI Symbol%3BAcc:MGI:1920174]	0.574681	0.000751336
Rspo1	R-spondin 1 [Source:MGI Symbol%3BAcc:MGI:2183426]	0.573335	0.0216945
Col9a3	collagen%2C type IX%2C alpha 3 [Source:MGI Symbol%3BAcc:MGI:894686]	0.573303	0.0103915
Dclk1	doublecortin-like kinase 1 [Source:MGI Symbol%3BAcc:MGI:1330861]	0.57166	0.00480414
Gm42674	predicted gene 42674 [Source:MGI Symbol%3BAcc:MGI:5662811]	0.57028	0.00932998
Kif26b	kinesin family member 26B [Source:MGI Symbol%3BAcc:MGI:2447076]	0.567193	0.0218433
Begain	brain-enriched guanylate kinase-associated [Source:MGI Symbol%3BAcc:MGI:3044626]	0.566794	0.0140393
Slc16a14	solute carrier family 16 (monocarboxylic acid transporters)%2C member 14 [Source:MGI Symbol%3BAcc:MGI:1919031]	0.565058	0.00462601
Dbp	D site albumin promoter binding protein [Source:MGI Symbol%3BAcc:MGI:94866]	0.56435	0.0179201
Foxm1	forkhead box M1 [Source:MGI Symbol%3BAcc:MGI:1347487]	0.56306	0.00862711
Il12rb2	interleukin 12 receptor%2C beta 2 [Source:MGI Symbol%3BAcc:MGI:1270861]	0.561043	0.0281587
Clca3a2	chloride channel accessory 3A2 [Source:MGI Symbol%3BAcc:MGI:1931471]	0.558846	0.00640963
BC034090	cDNA sequence BC034090 [Source:MGI Symbol%3BAcc:MGI:2672904]	0.556852	0.00572095
1700012P22Rik	RIKEN cDNA 1700012P22 gene [Source:MGI Symbol%3BAcc:MGI:1916614]	0.556486	0.0430537
Trpv6	transient receptor potential cation channel%2C subfamily V%2C member 6 [Source:MGI Symbol%3BAcc:MGI:1927259]	0.553585	0.0152782
Ltbp2	latent transforming growth factor beta binding protein 2 [Source:MGI Symbol%3BAcc:MGI:99502]	0.552911	0.0421305
Iqgap3	IQ motif containing GTPase activating protein 3 [Source:MGI Symbol%3BAcc:MGI:3028642]	0.552164	0.0317758
Col23a1	collagen%2C type XXIII%2C alpha 1 [Source:MGI Symbol%3BAcc:MGI:2653243]	0.551008	0.00575568
Fam167a	family with sequence similarity 167%2C member A [Source:MGI Symbol%3BAcc:MGI:3606565]	0.549558	0.0285952
Tpx2	TPX2%2C microtubule-associated [Source:MGI Symbol%3BAcc:MGI:1919369]	0.546	0.0134633
Gadl1	glutamate decarboxylase-like 1 [Source:MGI Symbol%3BAcc:MGI:1920998]	0.542764	0.0242489
Ptch2	patched 2 [Source:MGI Symbol%3BAcc:MGI:1095405]	0.542484	0.000658195
5830432E09Rik	RIKEN cDNA 5830432E09 gene [Source:MGI Symbol%3BAcc:MGI:1915015]	0.542322	0.0353433
Birc5	baculoviral IAP repeat-containing 5 [Source:MGI Symbol%3BAcc:MGI:1203517]	0.538967	0.0243222
Rad51ap1	RAD51 associated protein 1 [Source:MGI Symbol%3BAcc:MGI:1098224]	0.536826	0.0336438
Hmcn1	hemicentin 1 [Source:MGI Symbol%3BAcc:MGI:2685047]	0.536799	0.0106139
Rflna	refilin A [Source:MGI Symbol%3BAcc:MGI:1920371]	0.534423	0.0204353
Rad54l	RAD54 like (S. cerevisiae) [Source:MGI Symbol%3BAcc:MGI:894697]	0.533801	0.0452626
Esr2	estrogen receptor 2 (beta) [Source:MGI Symbol%3BAcc:MGI:109392]	0.53207	0.0312546
Fam81a	family with sequence similarity 81%2C member A [Source:MGI Symbol%3BAcc:MGI:1924136]	0.529761	0.00313973
Aldh1l2	aldehyde dehydrogenase 1 family%2C member L2 [Source:MGI Symbol%3BAcc:MGI:2444680]	0.528024	0.0169892
Cdca2	cell division cycle associated 2 [Source:MGI Symbol%3BAcc:MGI:1919787]	0.527998	0.0365635
Gm26947	predicted gene%2C 26947 [Source:MGI Symbol%3BAcc:MGI:5504062]	0.527765	0.0180753
Kcnd3	potassium voltage-gated channel%2C Shal-related family%2C member 3 [Source:MGI Symbol%3BAcc:MGI:1928743]	0.526548	0.0285952
Mdga1	MAM domain containing glycosylphosphatidylinositol anchor 1 [Source:MGI Symbol%3BAcc:MGI:1922012]	0.525241	0.00115779
Spc24	SPC24%2C NDC80 kinetochore complex component%2C homolog (S. cerevisiae) [Source:MGI Symbol%3BAcc:MGI:1914879]	0.525135	0.0365635
Gprasp2	G protein-coupled receptor associated sorting protein 2 [Source:MGI Symbol%3BAcc:MGI:2442071]	0.518343	0.00481402
Rad51	RAD51 recombinase [Source:MGI Symbol%3BAcc:MGI:97890]	0.517894	0.00761553
Nsl1	NSL1%2C MIS12 kinetochore complex component [Source:MGI Symbol%3BAcc:MGI:2685830]	0.516211	0.0041948
Rnft2	ring finger protein%2C transmembrane 2 [Source:MGI Symbol%3BAcc:MGI:2442859]	0.515557	0.0167518
Spag5	sperm associated antigen 5 [Source:MGI Symbol%3BAcc:MGI:1927470]	0.512582	0.0132949
Cdk1	cyclin-dependent kinase 1 [Source:MGI Symbol%3BAcc:MGI:88351]	0.511662	0.0478576
Nek2	NIMA (never in mitosis gene a)-related expressed kinase 2 [Source:MGI Symbol%3BAcc:MGI:109359]	0.511485	0.0134402
Cenpf	centromere protein F [Source:MGI Symbol%3BAcc:MGI:1313302]	0.511164	0.032919
Wnt10b	wingless-type MMTV integration site family%2C member 10B [Source:MGI Symbol%3BAcc:MGI:108061]	0.510819	0.0180753
Kif15	kinesin family member 15 [Source:MGI Symbol%3BAcc:MGI:1098258]	0.50928	0.0409478
Postn	periostin%2C osteoblast specific factor [Source:MGI Symbol%3BAcc:MGI:1926321]	0.509065	0.000350105
Alx4	aristaless-like homeobox 4 [Source:MGI Symbol%3BAcc:MGI:108359]	0.507399	0.0421847
Fcgbp	Fc fragment of IgG binding protein [Source:MGI Symbol%3BAcc:MGI:2444336]	0.506284	0.0480663
Mcm5	minichromosome maintenance complex component 5 [Source:MGI Symbol%3BAcc:MGI:103197]	0.504946	0.00314216
Ccdc27	coiled-coil domain containing 27 [Source:MGI Symbol%3BAcc:MGI:2685881]	0.504162	0.00956043
Adamtsl2	ADAMTS-like 2 [Source:MGI Symbol%3BAcc:MGI:1925044]	0.504161	0.00227234
Vsnl1	visinin-like 1 [Source:MGI Symbol%3BAcc:MGI:1349453]	0.503503	0.00779566
Trp73	transformation related protein 73 [Source:MGI Symbol%3BAcc:MGI:1336991]	0.502836	0.00370558
Hmmr	hyaluronan mediated motility receptor (RHAMM) [Source:MGI Symbol%3BAcc:MGI:104667]	0.50266	0.0134633
Aurka	aurora kinase A [Source:MGI Symbol%3BAcc:MGI:894678]	0.502541	0.0134402
Sapcd2	suppressor APC domain containing 2 [Source:MGI Symbol%3BAcc:MGI:1919330]	0.502477	0.034479
Rnf165	ring finger protein 165 [Source:MGI Symbol%3BAcc:MGI:2444521]	0.499709	0.00314216
Nusap1	nucleolar and spindle associated protein 1 [Source:MGI Symbol%3BAcc:MGI:2675669]	0.499487	0.0041948
Tgm5	transglutaminase 5 [Source:MGI Symbol%3BAcc:MGI:1921426]	0.498403	0.0224117
Large2	LARGE xylosyl- and glucuronyltransferase 2 [Source:MGI Symbol%3BAcc:MGI:2443769]	0.496341	0.000261083
Has2	hyaluronan synthase 2 [Source:MGI Symbol%3BAcc:MGI:107821]	0.494102	0.0150404
Kif11	kinesin family member 11 [Source:MGI Symbol%3BAcc:MGI:1098231]	0.493749	0.0336438
Wisp1	WNT1 inducible signaling pathway protein 1 [Source:MGI Symbol%3BAcc:MGI:1197008]	0.490108	0.0317758
Ckap2	cytoskeleton associated protein 2 [Source:MGI Symbol%3BAcc:MGI:1931797]	0.484822	0.0125161
Scube2	signal peptide%2C CUB domain%2C EGF-like 2 [Source:MGI Symbol%3BAcc:MGI:1928765]	0.483227	0.00481402
Kif22	kinesin family member 22 [Source:MGI Symbol%3BAcc:MGI:109233]	0.481536	0.0218175
Cdca3	cell division cycle associated 3 [Source:MGI Symbol%3BAcc:MGI:1315198]	0.480606	0.0103915
Top2a	topoisomerase (DNA) II alpha [Source:MGI Symbol%3BAcc:MGI:98790]	0.478644	0.00575568
Cstad	CSA-conditional%2C T cell activation-dependent protein [Source:MGI Symbol%3BAcc:MGI:1925867]	0.476087	0.032106
Ccna2	cyclin A2 [Source:MGI Symbol%3BAcc:MGI:108069]	0.473555	0.00540016
Akr1c18	aldo-keto reductase family 1%2C member C18 [Source:MGI Symbol%3BAcc:MGI:2145420]	0.473437	0.000548775
Chat	choline acetyltransferase [Source:MGI Symbol%3BAcc:MGI:88392]	0.470292	0.00733147
Aspm	asp (abnormal spindle)-like%2C microcephaly associated (Drosophila) [Source:MGI Symbol%3BAcc:MGI:1334448]	0.46954	0.0109545
Cubn	cubilin (intrinsic factor-cobalamin receptor) [Source:MGI Symbol%3BAcc:MGI:1931256]	0.46754	0.019551
Col8a2	collagen%2C type VIII%2C alpha 2 [Source:MGI Symbol%3BAcc:MGI:88464]	0.463611	0.0285952
Ncapg	non-SMC condensin I complex%2C subunit G [Source:MGI Symbol%3BAcc:MGI:1930197]	0.460546	0.0475188
Melk	maternal embryonic leucine zipper kinase [Source:MGI Symbol%3BAcc:MGI:106924]	0.459161	0.0342222
Gm16314	predicted gene 16314 [Source:MGI Symbol%3BAcc:MGI:3833934]	0.455849	0.0103915
Car12	carbonic anhydrase 12 [Source:MGI Symbol%3BAcc:MGI:1923709]	0.448746	0.000658195
Tk1	thymidine kinase 1 [Source:MGI Symbol%3BAcc:MGI:98763]	0.448455	0.00426197
Chst8	carbohydrate (N-acetylgalactosamine 4-0) sulfotransferase 8 [Source:MGI Symbol%3BAcc:MGI:1916197]	0.444005	0.014462
Clspn	claspin [Source:MGI Symbol%3BAcc:MGI:2445153]	0.443884	0.0134402
Gpx2	glutathione peroxidase 2 [Source:MGI Symbol%3BAcc:MGI:106609]	0.438342	0.0313003
Serpinb11	serine (or cysteine) peptidase inhibitor%2C clade B (ovalbumin)%2C member 11 [Source:MGI Symbol%3BAcc:MGI:1914207]	0.435448	0.000199735
4933413G19Rik	RIKEN cDNA 4933413G19 gene [Source:MGI Symbol%3BAcc:MGI:1918399]	0.434982	0.0151192
4930427A07Rik	RIKEN cDNA 4930427A07 gene [Source:MGI Symbol%3BAcc:MGI:2144738]	0.43081	0.00197801
Fignl1	fidgetin-like 1 [Source:MGI Symbol%3BAcc:MGI:1890648]	0.427561	0.00882057
Bcl2l15	BCLl2-like 15 [Source:MGI Symbol%3BAcc:MGI:2685412]	0.427507	0.00109811
Kif14	kinesin family member 14 [Source:MGI Symbol%3BAcc:MGI:1098226]	0.426953	0.0161584
Brca1	breast cancer 1%2C early onset [Source:MGI Symbol%3BAcc:MGI:104537]	0.424681	0.0229043
Cdc25c	cell division cycle 25C [Source:MGI Symbol%3BAcc:MGI:88350]	0.414625	0.0208467
Stil	Scl/Tal1 interrupting locus [Source:MGI Symbol%3BAcc:MGI:107477]	0.405723	0.0135387
A730017C20Rik	RIKEN cDNA A730017C20 gene [Source:MGI Symbol%3BAcc:MGI:2442934]	0.404728	0.0475188
Mki67	antigen identified by monoclonal antibody Ki 67 [Source:MGI Symbol%3BAcc:MGI:106035]	0.404274	0.00145711
Ankle1	ankyrin repeat and LEM domain containing 1 [Source:MGI Symbol%3BAcc:MGI:1918775]	0.400197	0.00431695
Esco2	establishment of sister chromatid cohesion N-acetyltransferase 2 [Source:MGI Symbol%3BAcc:MGI:1919238]	0.390493	0.0261283
Ptn	pleiotrophin [Source:MGI Symbol%3BAcc:MGI:97804]	0.384076	0.00770255
Gng8	guanine nucleotide binding protein (G protein)%2C gamma 8 [Source:MGI Symbol%3BAcc:MGI:109163]	0.38238	0.0282737
Lgr5	leucine rich repeat containing G protein coupled receptor 5 [Source:MGI Symbol%3BAcc:MGI:1341817]	0.374185	0.000658195
Dio2	deiodinase%2C iodothyronine%2C type II [Source:MGI Symbol%3BAcc:MGI:1338833]	0.371747	0.00755427
Neil3	nei like 3 (E. coli) [Source:MGI Symbol%3BAcc:MGI:2384588]	0.369295	0.00370558
Slc4a9	solute carrier family 4%2C sodium bicarbonate cotransporter%2C member 9 [Source:MGI Symbol%3BAcc:MGI:2443384]	0.367767	0.00137096
Dtl	denticleless E3 ubiquitin protein ligase [Source:MGI Symbol%3BAcc:MGI:1924093]	0.366836	0.0125161
Camkv	CaM kinase-like vesicle-associated [Source:MGI Symbol%3BAcc:MGI:2384296]	0.355664	0.00488928
Mxd3	Max dimerization protein 3 [Source:MGI Symbol%3BAcc:MGI:104987]	0.351913	0.00426197
Has3	hyaluronan synthase 3 [Source:MGI Symbol%3BAcc:MGI:109599]	0.350297	0.00220346
Uhrf1	ubiquitin-like%2C containing PHD and RING finger domains%2C 1 [Source:MGI Symbol%3BAcc:MGI:1338889]	0.346129	0.000658195
Exo1	exonuclease 1 [Source:MGI Symbol%3BAcc:MGI:1349427]	0.345498	0.0409229
Syt13	synaptotagmin XIII [Source:MGI Symbol%3BAcc:MGI:1933945]	0.34446	0.00865613
Ska1	spindle and kinetochore associated complex subunit 1 [Source:MGI Symbol%3BAcc:MGI:1913718]	0.34403	0.0106549
Sec1	secretory blood group 1 [Source:MGI Symbol%3BAcc:MGI:1928893]	0.338439	0.0381743
Gsdmc	gasdermin C [Source:MGI Symbol%3BAcc:MGI:1933176]	0.335362	0.0293848
Adam18	a disintegrin and metallopeptidase domain 18 [Source:MGI Symbol%3BAcc:MGI:105986]	0.319717	0.0230208
Mycn	v-myc avian myelocytomatosis viral related oncogene%2C neuroblastoma derived [Source:MGI Symbol%3BAcc:MGI:97357]	0.315955	0.00686021
2810417H13Rik	RIKEN cDNA 2810417H13 gene [Source:MGI Symbol%3BAcc:MGI:1915276]	0.313833	0.00668381
Galnt14	UDP-N-acetyl-alpha-D-galactosamine:polypeptide N-acetylgalactosaminyltransferase 14 [Source:MGI Symbol%3BAcc:MGI:1918935]	0.297127	0.00335184
Stra6	stimulated by retinoic acid gene 6 [Source:MGI Symbol%3BAcc:MGI:107742]	0.293903	0.0119412
Kntc1	kinetochore associated 1 [Source:MGI Symbol%3BAcc:MGI:2673709]	0.280867	0.00153134
Lrrc15	leucine rich repeat containing 15 [Source:MGI Symbol%3BAcc:MGI:1921738]	0.273615	0.0123165
Pbk	PDZ binding kinase [Source:MGI Symbol%3BAcc:MGI:1289156]	0.267235	0.0016096
Kera	keratocan [Source:MGI Symbol%3BAcc:MGI:1202398]	0.251153	0.0197871
Tspear	thrombospondin type laminin G domain and EAR repeats [Source:MGI Symbol%3BAcc:MGI:2671932]	0.216877	0.00462601
Notum	notum pectinacetylesterase homolog (Drosophila) [Source:MGI Symbol%3BAcc:MGI:1924833]	0.201908	0.000658195
Sox11	SRY (sex determining region Y)-box 11 [Source:MGI Symbol%3BAcc:MGI:98359]	0.197141	0.0125161
Wnt7a	wingless-type MMTV integration site family%2C member 7A [Source:MGI Symbol%3BAcc:MGI:98961]	0.180454	0.0189066
Crabp1	cellular retinoic acid binding protein I [Source:MGI Symbol%3BAcc:MGI:88490]	0.171973	0.000133774
Slc26a7	solute carrier family 26%2C member 7 [Source:MGI Symbol%3BAcc:MGI:2384791]	0.171163	0.000693835
Foxi3	forkhead box I3 [Source:MGI Symbol%3BAcc:MGI:3511278]	0.112898	0.00859922
Grik1	glutamate receptor%2C ionotropic%2C kainate 1 [Source:MGI Symbol%3BAcc:MGI:95814]	0.102911	0.000751336
Gprc5d	G protein-coupled receptor%2C family C%2C group 5%2C member D [Source:MGI Symbol%3BAcc:MGI:1935037]	0.0926824	0.0435325
Krt33b	keratin 33B [Source:MGI Symbol%3BAcc:MGI:1309991]	0.0347121	0.0396537
Krtap16-1	keratin associated protein 16-1 [Source:MGI Symbol%3BAcc:MGI:3650326]	0.00694314	0.0410228

## Sheet: CO_Dex up-regulated 254 genes
Gene name	Description	FC	FDR
Cyp2b23	cytochrome P450%2C family 2%2C subfamily b%2C polypeptide 23 [Source:MGI Symbol%3BAcc:MGI:3646735]	4.98653	0.00245928
Gm15241	predicted gene 15241 [Source:MGI Symbol%3BAcc:MGI:3705127]	4.7572	0.0141558
Sval2	seminal vesicle antigen-like 2 [Source:MGI Symbol%3BAcc:MGI:1934254]	4.30761	0.00721238
Best2	bestrophin 2 [Source:MGI Symbol%3BAcc:MGI:2387588]	3.67747	0.000133774
Ttr	transthyretin [Source:MGI Symbol%3BAcc:MGI:98865]	3.3034	0.00384368
Siglecf	sialic acid binding Ig-like lectin F [Source:MGI Symbol%3BAcc:MGI:2681107]	3.10643	0.0108058
Hmgcs2	3-hydroxy-3-methylglutaryl-Coenzyme A synthase 2 [Source:MGI Symbol%3BAcc:MGI:101939]	2.91366	0.000603368
Il22ra2	interleukin 22 receptor%2C alpha 2 [Source:MGI Symbol%3BAcc:MGI:2665114]	2.90562	2.21489e-05
Tox3	TOX high mobility group box family member 3 [Source:MGI Symbol%3BAcc:MGI:3039593]	2.89028	0.0127797
Crtac1	cartilage acidic protein 1 [Source:MGI Symbol%3BAcc:MGI:1920082]	2.7717	0.00435997
Fkbp5	FK506 binding protein 5 [Source:MGI Symbol%3BAcc:MGI:104670]	2.77049	0.000199735
Slpi	secretory leukocyte peptidase inhibitor [Source:MGI Symbol%3BAcc:MGI:109297]	2.65316	0.00437982
Tsc22d3	TSC22 domain family%2C member 3 [Source:MGI Symbol%3BAcc:MGI:1196284]	2.60227	2.21489e-05
Ddit4	DNA-damage-inducible transcript 4 [Source:MGI Symbol%3BAcc:MGI:1921997]	2.59746	0.000133774
Gm43158	predicted gene 43158 [Source:MGI Symbol%3BAcc:MGI:5663295]	2.49263	0.0342222
5430419D17Rik	RIKEN cDNA 5430419D17 gene [Source:MGI Symbol%3BAcc:MGI:1918645]	2.48768	0.0402332
Ppil6	peptidylprolyl isomerase (cyclophilin)-like 6 [Source:MGI Symbol%3BAcc:MGI:1920325]	2.45532	0.000548775
Abca4	ATP-binding cassette%2C sub-family A (ABC1)%2C member 4 [Source:MGI Symbol%3BAcc:MGI:109424]	2.44689	0.000199735
Spock2	sparc/osteonectin%2C cwcv and kazal-like domains proteoglycan 2 [Source:MGI Symbol%3BAcc:MGI:1891351]	2.44412	0.000133774
Lcn2	lipocalin 2 [Source:MGI Symbol%3BAcc:MGI:96757]	2.43898	0.00421015
Fam107a	family with sequence similarity 107%2C member A [Source:MGI Symbol%3BAcc:MGI:3041256]	2.42292	0.0162404
Cyp2b10	cytochrome P450%2C family 2%2C subfamily b%2C polypeptide 10 [Source:MGI Symbol%3BAcc:MGI:88598]	2.3852	0.000133774
Apoc3	apolipoprotein C-III [Source:MGI Symbol%3BAcc:MGI:88055]	2.33536	0.025617
Sectm1b	secreted and transmembrane 1B [Source:MGI Symbol%3BAcc:MGI:1929083]	2.29433	0.00223625
Tmprss2	transmembrane protease%2C serine 2 [Source:MGI Symbol%3BAcc:MGI:1354381]	2.25117	0.00156103
Hif3a	hypoxia inducible factor 3%2C alpha subunit [Source:MGI Symbol%3BAcc:MGI:1859778]	2.23769	0.00721238
8430408G22Rik	RIKEN cDNA 8430408G22 gene [Source:MGI Symbol%3BAcc:MGI:1918730]	2.2262	0.00781911
Zbtb16	zinc finger and BTB domain containing 16 [Source:MGI Symbol%3BAcc:MGI:103222]	2.21159	0.0127797
Acsm3	acyl-CoA synthetase medium-chain family member 3 [Source:MGI Symbol%3BAcc:MGI:99538]	2.20722	0.0125161
Fam46b	family with sequence similarity 46%2C member B [Source:MGI Symbol%3BAcc:MGI:2140500]	2.20232	0.000658195
Fam180a	family with sequence similarity 180%2C member A [Source:MGI Symbol%3BAcc:MGI:3039626]	2.17894	0.00197036
Ptprz1	protein tyrosine phosphatase%2C receptor type Z%2C polypeptide 1 [Source:MGI Symbol%3BAcc:MGI:97816]	2.1471	0.000133774
Stc1	stanniocalcin 1 [Source:MGI Symbol%3BAcc:MGI:109131]	2.1325	0.0178409
S100a8	S100 calcium binding protein A8 (calgranulin A) [Source:MGI Symbol%3BAcc:MGI:88244]	2.10926	0.0294144
Serpinb9b	serine (or cysteine) peptidase inhibitor%2C clade B%2C member 9b [Source:MGI Symbol%3BAcc:MGI:894668]	2.1051	0.0134469
Slc10a6	solute carrier family 10 (sodium/bile acid cotransporter family)%2C member 6 [Source:MGI Symbol%3BAcc:MGI:1923000]	2.0697	0.000333387
Tgm3	transglutaminase 3%2C E polypeptide [Source:MGI Symbol%3BAcc:MGI:98732]	2.02699	0.0134469
Map3k6	mitogen-activated protein kinase kinase kinase 6 [Source:MGI Symbol%3BAcc:MGI:1855691]	2.02363	0.000751336
Ramp3	receptor (calcitonin) activity modifying protein 3 [Source:MGI Symbol%3BAcc:MGI:1860292]	2.01107	0.00345862
Trp53inp1	transformation related protein 53 inducible nuclear protein 1 [Source:MGI Symbol%3BAcc:MGI:1926609]	2.00637	0.00208523
Cyp2f2	cytochrome P450%2C family 2%2C subfamily f%2C polypeptide 2 [Source:MGI Symbol%3BAcc:MGI:88608]	1.99778	0.00824742
Ica1l	islet cell autoantigen 1-like [Source:MGI Symbol%3BAcc:MGI:1917625]	1.98297	0.0335155
Gm44613	predicted gene 44613 [Source:MGI Symbol%3BAcc:MGI:5753189]	1.96991	0.00759053
Spink2	serine peptidase inhibitor%2C Kazal type 2 [Source:MGI Symbol%3BAcc:MGI:1917232]	1.96582	0.0252307
Cebpd	CCAAT/enhancer binding protein (C/EBP)%2C delta [Source:MGI Symbol%3BAcc:MGI:103573]	1.95035	0.000604275
Sh3d21	SH3 domain containing 21 [Source:MGI Symbol%3BAcc:MGI:1914188]	1.92671	0.000333387
Hs3st3a1	heparan sulfate (glucosamine) 3-O-sulfotransferase 3A1 [Source:MGI Symbol%3BAcc:MGI:1333861]	1.92359	0.0176889
Gm43305	predicted gene 43305 [Source:MGI Symbol%3BAcc:MGI:5663442]	1.90495	0.00156103
Cpne7	copine VII [Source:MGI Symbol%3BAcc:MGI:2142747]	1.89503	0.00749302
Gm13305	predicted gene 13305 [Source:MGI Symbol%3BAcc:MGI:3801997]	1.8862	0.00837452
Serpina3j	serine (or cysteine) peptidase inhibitor%2C clade A (alpha-1 antiproteinase%2C antitrypsin)%2C member 3J [Source:MGI Symbol%3BAcc:MGI:2182843]	1.88054	0.00540016
Gm17130	predicted gene 17130 [Source:MGI Symbol%3BAcc:MGI:4937957]	1.87285	0.00145711
Txnip	thioredoxin interacting protein [Source:MGI Symbol%3BAcc:MGI:1889549]	1.86992	0.000680466
H2-M6-ps	histocompatibility 2%2C M region locus 6%2C pseudogene [Source:MGI Symbol%3BAcc:MGI:95918]	1.86363	0.0421847
Slc6a6	solute carrier family 6 (neurotransmitter transporter%2C taurine)%2C member 6 [Source:MGI Symbol%3BAcc:MGI:98488]	1.86278	0.00776725
Tmem252	transmembrane protein 252 [Source:MGI Symbol%3BAcc:MGI:3583948]	1.84858	0.0290926
Gm10640	predicted gene 10640 [Source:MGI Symbol%3BAcc:MGI:3648835]	1.84587	0.0285473
Gm43076	predicted gene 43076 [Source:MGI Symbol%3BAcc:MGI:5663213]	1.84111	0.0101512
Slc23a3	solute carrier family 23 (nucleobase transporters)%2C member 3 [Source:MGI Symbol%3BAcc:MGI:104516]	1.82388	0.0132949
Maff	v-maf musculoaponeurotic fibrosarcoma oncogene family%2C protein F (avian) [Source:MGI Symbol%3BAcc:MGI:96910]	1.82359	0.000548775
Papln	papilin%2C proteoglycan-like sulfated glycoprotein [Source:MGI Symbol%3BAcc:MGI:2386139]	1.8081	0.0252307
Vnn1	vanin 1 [Source:MGI Symbol%3BAcc:MGI:108395]	1.80495	0.0123768
Stc2	stanniocalcin 2 [Source:MGI Symbol%3BAcc:MGI:1316731]	1.78837	0.013669
Sgk1	serum/glucocorticoid regulated kinase 1 [Source:MGI Symbol%3BAcc:MGI:1340062]	1.78624	0.000751336
Lama1	laminin%2C alpha 1 [Source:MGI Symbol%3BAcc:MGI:99892]	1.78238	0.0249625
Errfi1	ERBB receptor feedback inhibitor 1 [Source:MGI Symbol%3BAcc:MGI:1921405]	1.77928	0.00314216
Fam161a	family with sequence similarity 161%2C member A [Source:MGI Symbol%3BAcc:MGI:1921123]	1.77564	0.0311773
Mmrn1	multimerin 1 [Source:MGI Symbol%3BAcc:MGI:1918195]	1.76659	0.0365635
Mt1	metallothionein 1 [Source:MGI Symbol%3BAcc:MGI:97171]	1.75987	0.00052495
Timp4	tissue inhibitor of metalloproteinase 4 [Source:MGI Symbol%3BAcc:MGI:109125]	1.74362	0.00156103
Galnt15	UDP-N-acetyl-alpha-D-galactosamine:polypeptide N-acetylgalactosaminyltransferase 15 [Source:MGI Symbol%3BAcc:MGI:1926004]	1.742	0.00156103
Klf15	Kruppel-like factor 15 [Source:MGI Symbol%3BAcc:MGI:1929988]	1.73396	0.0016096
Acer2	alkaline ceramidase 2 [Source:MGI Symbol%3BAcc:MGI:1920932]	1.7295	0.00177862
Serpina3n	serine (or cysteine) peptidase inhibitor%2C clade A%2C member 3N [Source:MGI Symbol%3BAcc:MGI:105045]	1.72392	0.00932982
Cecr2	cat eye syndrome chromosome region%2C candidate 2 [Source:MGI Symbol%3BAcc:MGI:1923799]	1.72278	0.000658195
Mlph	melanophilin [Source:MGI Symbol%3BAcc:MGI:2176380]	1.71781	0.0042579
Slc43a1	solute carrier family 43%2C member 1 [Source:MGI Symbol%3BAcc:MGI:1931352]	1.70635	0.000350105
Hrct1	histidine rich carboxyl terminus 1 [Source:MGI Symbol%3BAcc:MGI:1917945]	1.70178	0.0132949
Slc7a6	solute carrier family 7 (cationic amino acid transporter%2C y+ system)%2C member 6 [Source:MGI Symbol%3BAcc:MGI:2142598]	1.69349	0.000658195
Glul	glutamate-ammonia ligase (glutamine synthetase) [Source:MGI Symbol%3BAcc:MGI:95739]	1.69244	0.000548775
Cyp2e1	cytochrome P450%2C family 2%2C subfamily e%2C polypeptide 1 [Source:MGI Symbol%3BAcc:MGI:88607]	1.68768	0.0457436
Arrdc3	arrestin domain containing 3 [Source:MGI Symbol%3BAcc:MGI:2145242]	1.68575	0.000333387
Krt32	keratin 32 [Source:MGI Symbol%3BAcc:MGI:1309995]	1.68328	0.0125161
Dlk2	delta-like 2 homolog (Drosophila) [Source:MGI Symbol%3BAcc:MGI:2146838]	1.67942	0.00137096
Mt2	metallothionein 2 [Source:MGI Symbol%3BAcc:MGI:97172]	1.6768	0.00156103
Teddm2	transmembrane epididymal family member 2 [Source:MGI Symbol%3BAcc:MGI:1923273]	1.676	0.00779566
Defb1	defensin beta 1 [Source:MGI Symbol%3BAcc:MGI:1096878]	1.6674	0.0349618
Fmo2	flavin containing monooxygenase 2 [Source:MGI Symbol%3BAcc:MGI:1916776]	1.6627	0.000751336
Sik1	salt inducible kinase 1 [Source:MGI Symbol%3BAcc:MGI:104754]	1.6618	0.00445432
Ablim3	actin binding LIM protein family%2C member 3 [Source:MGI Symbol%3BAcc:MGI:2442582]	1.66071	0.00776725
Agt	angiotensinogen (serpin peptidase inhibitor%2C clade A%2C member 8) [Source:MGI Symbol%3BAcc:MGI:87963]	1.66068	0.00749302
Per1	period circadian clock 1 [Source:MGI Symbol%3BAcc:MGI:1098283]	1.65985	0.00862711
Nfil3	nuclear factor%2C interleukin 3%2C regulated [Source:MGI Symbol%3BAcc:MGI:109495]	1.65782	0.000333387
Gpihbp1	GPI-anchored HDL-binding protein 1 [Source:MGI Symbol%3BAcc:MGI:1915703]	1.65068	0.00335184
Wee1	WEE 1 homolog 1 (S. pombe) [Source:MGI Symbol%3BAcc:MGI:103075]	1.64992	0.00131457
Slc7a5	solute carrier family 7 (cationic amino acid transporter%2C y+ system)%2C member 5 [Source:MGI Symbol%3BAcc:MGI:1298205]	1.64897	0.00749302
Usp54	ubiquitin specific peptidase 54 [Source:MGI Symbol%3BAcc:MGI:1926037]	1.63649	0.00971917
Nyap1	neuronal tyrosine-phosphorylated phosphoinositide 3-kinase adaptor 1 [Source:MGI Symbol%3BAcc:MGI:2443880]	1.63258	0.00197801
Spsb1	splA/ryanodine receptor domain and SOCS box containing 1 [Source:MGI Symbol%3BAcc:MGI:1921896]	1.62738	0.024529
Adh6a	alcohol dehydrogenase 6A (class V) [Source:MGI Symbol%3BAcc:MGI:1916367]	1.62282	0.00384368
Fam13a	family with sequence similarity 13%2C member A [Source:MGI Symbol%3BAcc:MGI:1889842]	1.62127	0.00245928
Slc4a8	solute carrier family 4 (anion exchanger)%2C member 8 [Source:MGI Symbol%3BAcc:MGI:1928745]	1.62046	0.00205632
Adgrv1	adhesion G protein-coupled receptor V1 [Source:MGI Symbol%3BAcc:MGI:1274784]	1.6185	0.00663039
Angptl4	angiopoietin-like 4 [Source:MGI Symbol%3BAcc:MGI:1888999]	1.61211	0.00208523
Sult1a1	sulfotransferase family 1A%2C phenol-preferring%2C member 1 [Source:MGI Symbol%3BAcc:MGI:102896]	1.60873	0.00307595
Serpina3k	serine (or cysteine) peptidase inhibitor%2C clade A%2C member 3K [Source:MGI Symbol%3BAcc:MGI:98377]	1.59217	0.0137972
Sh3yl1	Sh3 domain YSC-like 1 [Source:MGI Symbol%3BAcc:MGI:1346118]	1.5858	0.00310296
Hdc	histidine decarboxylase [Source:MGI Symbol%3BAcc:MGI:96062]	1.56601	0.031853
Pck1	phosphoenolpyruvate carboxykinase 1%2C cytosolic [Source:MGI Symbol%3BAcc:MGI:97501]	1.56484	0.0336438
Serpina3i	serine (or cysteine) peptidase inhibitor%2C clade A%2C member 3I [Source:MGI Symbol%3BAcc:MGI:2182841]	1.56166	0.0125161
Npas2	neuronal PAS domain protein 2 [Source:MGI Symbol%3BAcc:MGI:109232]	1.55522	0.0295351
Scin	scinderin [Source:MGI Symbol%3BAcc:MGI:1306794]	1.55441	0.00307595
Adcyap1r1	adenylate cyclase activating polypeptide 1 receptor 1 [Source:MGI Symbol%3BAcc:MGI:108449]	1.54389	0.0411569
Gsta3	glutathione S-transferase%2C alpha 3 [Source:MGI Symbol%3BAcc:MGI:95856]	1.53886	0.0330994
Gm45104	predicted gene 45104 [Source:MGI Symbol%3BAcc:MGI:5753680]	1.53473	0.00716088
Prodh	proline dehydrogenase [Source:MGI Symbol%3BAcc:MGI:97770]	1.53183	0.00227234
Ston1	stonin 1 [Source:MGI Symbol%3BAcc:MGI:1924307]	1.52761	0.00575568
Irx2	Iroquois related homeobox 2 (Drosophila) [Source:MGI Symbol%3BAcc:MGI:1197526]	1.52752	0.00307595
Irs2	insulin receptor substrate 2 [Source:MGI Symbol%3BAcc:MGI:109334]	1.52241	0.0208467
Peg3	paternally expressed 3 [Source:MGI Symbol%3BAcc:MGI:104748]	1.52228	0.00763712
Gm37697	predicted gene%2C 37697 [Source:MGI Symbol%3BAcc:MGI:5610925]	1.52163	0.0395764
Btg2	B cell translocation gene 2%2C anti-proliferative [Source:MGI Symbol%3BAcc:MGI:108384]	1.50757	0.0012311
Sesn1	sestrin 1 [Source:MGI Symbol%3BAcc:MGI:2155278]	1.50586	0.00307969
Pde4c	phosphodiesterase 4C%2C cAMP specific [Source:MGI Symbol%3BAcc:MGI:99556]	1.50559	0.0316804
Rarres1	retinoic acid receptor responder (tazarotene induced) 1 [Source:MGI Symbol%3BAcc:MGI:1924461]	1.50481	0.0180753
Sox4	SRY (sex determining region Y)-box 4 [Source:MGI Symbol%3BAcc:MGI:98366]	1.50375	0.00748407
Ifngr1	interferon gamma receptor 1 [Source:MGI Symbol%3BAcc:MGI:107655]	1.5014	0.000751336
Slc43a2	solute carrier family 43%2C member 2 [Source:MGI Symbol%3BAcc:MGI:2442746]	1.49983	0.0435891
Slc6a4	solute carrier family 6 (neurotransmitter transporter%2C serotonin)%2C member 4 [Source:MGI Symbol%3BAcc:MGI:96285]	1.49884	0.00898691
Add2	adducin 2 (beta) [Source:MGI Symbol%3BAcc:MGI:87919]	1.49489	0.0257386
Edn1	endothelin 1 [Source:MGI Symbol%3BAcc:MGI:95283]	1.49425	0.0279811
Serpina3h	serine (or cysteine) peptidase inhibitor%2C clade A%2C member 3H [Source:MGI Symbol%3BAcc:MGI:2182839]	1.48706	0.0353472
Tle6	transducin-like enhancer of split 6 [Source:MGI Symbol%3BAcc:MGI:2149593]	1.48684	0.0108058
Gm3448	predicted gene 3448 [Source:MGI Symbol%3BAcc:MGI:3809205]	1.47968	0.0309643
Fam214a	family with sequence similarity 214%2C member A [Source:MGI Symbol%3BAcc:MGI:2387648]	1.47626	0.0117029
Zfp36	zinc finger protein 36 [Source:MGI Symbol%3BAcc:MGI:99180]	1.47519	0.00261905
Jade2	jade family PHD finger 2 [Source:MGI Symbol%3BAcc:MGI:1924151]	1.47427	0.0318045
Itpkc	inositol 1%2C4%2C5-trisphosphate 3-kinase C [Source:MGI Symbol%3BAcc:MGI:2442554]	1.47355	0.00435997
Pnpla2	patatin-like phospholipase domain containing 2 [Source:MGI Symbol%3BAcc:MGI:1914103]	1.47153	0.0012311
Bcl2l1	BCL2-like 1 [Source:MGI Symbol%3BAcc:MGI:88139]	1.46114	0.00721238
Igfbp3	insulin-like growth factor binding protein 3 [Source:MGI Symbol%3BAcc:MGI:96438]	1.46038	0.0133464
Gm29084	predicted gene 29084 [Source:MGI Symbol%3BAcc:MGI:5579790]	1.45975	0.0365635
Klf9	Kruppel-like factor 9 [Source:MGI Symbol%3BAcc:MGI:1333856]	1.45549	0.0285952
Csrnp2	cysteine-serine-rich nuclear protein 2 [Source:MGI Symbol%3BAcc:MGI:2386852]	1.45198	0.00759053
Cldn15	claudin 15 [Source:MGI Symbol%3BAcc:MGI:1913103]	1.44898	0.0418554
Kcnj15	potassium inwardly-rectifying channel%2C subfamily J%2C member 15 [Source:MGI Symbol%3BAcc:MGI:1310000]	1.4484	0.0233623
Syn2	synapsin II [Source:MGI Symbol%3BAcc:MGI:103020]	1.4385	0.0410915
Unc5b	unc-5 netrin receptor B [Source:MGI Symbol%3BAcc:MGI:894703]	1.43741	0.0122604
Elovl7	ELOVL family member 7%2C elongation of long chain fatty acids (yeast) [Source:MGI Symbol%3BAcc:MGI:1921809]	1.43083	0.0456906
Abhd12b	abhydrolase domain containing 12B [Source:MGI Symbol%3BAcc:MGI:2685650]	1.43053	0.00955729
Cyp27a1	cytochrome P450%2C family 27%2C subfamily a%2C polypeptide 1 [Source:MGI Symbol%3BAcc:MGI:88594]	1.43017	0.00426197
Bcl6	B cell leukemia/lymphoma 6 [Source:MGI Symbol%3BAcc:MGI:107187]	1.42721	0.00763712
Reep4	receptor accessory protein 4 [Source:MGI Symbol%3BAcc:MGI:1919799]	1.42639	0.00423793
Ccl27a	chemokine (C-C motif) ligand 27A [Source:MGI Symbol%3BAcc:MGI:1343459]	1.42591	0.0456906
Bmp3	bone morphogenetic protein 3 [Source:MGI Symbol%3BAcc:MGI:88179]	1.42581	0.0252307
Hopx	HOP homeobox [Source:MGI Symbol%3BAcc:MGI:1916782]	1.42077	0.0364505
Dusp1	dual specificity phosphatase 1 [Source:MGI Symbol%3BAcc:MGI:105120]	1.41745	0.0472465
Zfp57	zinc finger protein 57 [Source:MGI Symbol%3BAcc:MGI:99204]	1.41372	0.0140543
Csrnp1	cysteine-serine-rich nuclear protein 1 [Source:MGI Symbol%3BAcc:MGI:2387989]	1.41216	0.0365635
Lifr	leukemia inhibitory factor receptor [Source:MGI Symbol%3BAcc:MGI:96788]	1.41148	0.0175641
Gm45551	predicted gene 45551 [Source:MGI Symbol%3BAcc:MGI:5791387]	1.41113	0.0174542
Enpp1	ectonucleotide pyrophosphatase/phosphodiesterase 1 [Source:MGI Symbol%3BAcc:MGI:97370]	1.4098	0.00575568
Arrdc2	arrestin domain containing 2 [Source:MGI Symbol%3BAcc:MGI:1918057]	1.40584	0.0252307
Trnp1	TMF1-regulated nuclear protein 1 [Source:MGI Symbol%3BAcc:MGI:1916789]	1.40295	0.00759053
Adh1	alcohol dehydrogenase 1 (class I) [Source:MGI Symbol%3BAcc:MGI:87921]	1.39748	0.00800535
Ctgf	connective tissue growth factor [Source:MGI Symbol%3BAcc:MGI:95537]	1.39741	0.0421847
Car15	carbonic anhydrase 15 [Source:MGI Symbol%3BAcc:MGI:1931324]	1.39639	0.0435336
Gm42860	predicted gene 42860 [Source:MGI Symbol%3BAcc:MGI:5662997]	1.39378	0.0365635
Shmt1	serine hydroxymethyltransferase 1 (soluble) [Source:MGI Symbol%3BAcc:MGI:98299]	1.39044	0.0151277
S1pr1	sphingosine-1-phosphate receptor 1 [Source:MGI Symbol%3BAcc:MGI:1096355]	1.38435	0.0285473
Ppp1r15a	protein phosphatase 1%2C regulatory (inhibitor) subunit 15A [Source:MGI Symbol%3BAcc:MGI:1927072]	1.38358	0.00663039
Lysmd1	LysM%2C putative peptidoglycan-binding%2C domain containing 1 [Source:MGI Symbol%3BAcc:MGI:1919409]	1.38314	0.0457436
Klf13	Kruppel-like factor 13 [Source:MGI Symbol%3BAcc:MGI:1354948]	1.38234	0.00776725
Ccnd3	cyclin D3 [Source:MGI Symbol%3BAcc:MGI:88315]	1.38093	0.00466371
Chd9	chromodomain helicase DNA binding protein 9 [Source:MGI Symbol%3BAcc:MGI:1924001]	1.3791	0.0127311
Tango2	transport and golgi organization 2 [Source:MGI Symbol%3BAcc:MGI:101825]	1.37624	0.0216945
Rufy4	RUN and FYVE domain containing 4 [Source:MGI Symbol%3BAcc:MGI:3588214]	1.37354	0.00862711
Tmem116	transmembrane protein 116 [Source:MGI Symbol%3BAcc:MGI:1924712]	1.37278	0.0409229
Il20ra	interleukin 20 receptor%2C alpha [Source:MGI Symbol%3BAcc:MGI:3605069]	1.37016	0.0274318
Sh3bp4	SH3-domain binding protein 4 [Source:MGI Symbol%3BAcc:MGI:2138297]	1.37007	0.00721238
Zcchc8	zinc finger%2C CCHC domain containing 8 [Source:MGI Symbol%3BAcc:MGI:1917900]	1.36922	0.00126596
Spry2	sprouty homolog 2 (Drosophila) [Source:MGI Symbol%3BAcc:MGI:1345138]	1.36658	0.00671174
Cldn1	claudin 1 [Source:MGI Symbol%3BAcc:MGI:1276109]	1.36472	0.0265635
Cldn5	claudin 5 [Source:MGI Symbol%3BAcc:MGI:1276112]	1.36183	0.0326921
Ip6k2	inositol hexaphosphate kinase 2 [Source:MGI Symbol%3BAcc:MGI:1923750]	1.36164	0.0029346
Tmem159	transmembrane protein 159 [Source:MGI Symbol%3BAcc:MGI:1925752]	1.35825	0.0312546
Cyp4b1	cytochrome P450%2C family 4%2C subfamily b%2C polypeptide 1 [Source:MGI Symbol%3BAcc:MGI:103225]	1.35761	0.00616283
Cyp39a1	cytochrome P450%2C family 39%2C subfamily a%2C polypeptide 1 [Source:MGI Symbol%3BAcc:MGI:1927096]	1.34335	0.00426197
Tfdp2	transcription factor Dp 2 [Source:MGI Symbol%3BAcc:MGI:107167]	1.34225	0.0223454
Nfkbia	nuclear factor of kappa light polypeptide gene enhancer in B cells inhibitor%2C alpha [Source:MGI Symbol%3BAcc:MGI:104741]	1.33915	0.0134469
Dtx4	deltex 4%2C E3 ubiquitin ligase [Source:MGI Symbol%3BAcc:MGI:2672905]	1.33829	0.00575568
Tepsin	TEPSIN%2C adaptor related protein complex 4 accessory protein [Source:MGI Symbol%3BAcc:MGI:1926027]	1.33477	0.00462601
Pim3	proviral integration site 3 [Source:MGI Symbol%3BAcc:MGI:1355297]	1.33343	0.00781911
Pdss1	prenyl (solanesyl) diphosphate synthase%2C subunit 1 [Source:MGI Symbol%3BAcc:MGI:1889278]	1.32928	0.0396246
Smarcd2	SWI/SNF related%2C matrix associated%2C actin dependent regulator of chromatin%2C subfamily d%2C member 2 [Source:MGI Symbol%3BAcc:MGI:1933621]	1.32882	0.00153134
Smpd2	sphingomyelin phosphodiesterase 2%2C neutral [Source:MGI Symbol%3BAcc:MGI:1278330]	1.32494	0.00971917
Ifrd1	interferon-related developmental regulator 1 [Source:MGI Symbol%3BAcc:MGI:1316717]	1.32392	0.0179201
Ntn4	netrin 4 [Source:MGI Symbol%3BAcc:MGI:1888978]	1.32282	0.0145817
D230025D16Rik	RIKEN cDNA D230025D16 gene [Source:MGI Symbol%3BAcc:MGI:2443049]	1.32134	0.033938
Syde2	synapse defective 1%2C Rho GTPase%2C homolog 2 (C. elegans) [Source:MGI Symbol%3BAcc:MGI:3036264]	1.3211	0.00971917
B4galnt1	beta-1%2C4-N-acetyl-galactosaminyl transferase 1 [Source:MGI Symbol%3BAcc:MGI:1342057]	1.31444	0.0290926
Adgrg2	adhesion G protein-coupled receptor G2 [Source:MGI Symbol%3BAcc:MGI:2446854]	1.31406	0.0409229
Gabarapl1	gamma-aminobutyric acid (GABA) A receptor-associated protein-like 1 [Source:MGI Symbol%3BAcc:MGI:1914980]	1.314	0.0294186
Tmem140	transmembrane protein 140 [Source:MGI Symbol%3BAcc:MGI:1915737]	1.31387	0.0172666
Arl4d	ADP-ribosylation factor-like 4D [Source:MGI Symbol%3BAcc:MGI:1933155]	1.31331	0.0411569
Gadd45b	growth arrest and DNA-damage-inducible 45 beta [Source:MGI Symbol%3BAcc:MGI:107776]	1.30852	0.0279811
Bag4	BCL2-associated athanogene 4 [Source:MGI Symbol%3BAcc:MGI:1914634]	1.30823	0.0330143
Nde1	nudE neurodevelopment protein 1 [Source:MGI Symbol%3BAcc:MGI:1914453]	1.30368	0.00156103
Trim7	tripartite motif-containing 7 [Source:MGI Symbol%3BAcc:MGI:2137353]	1.30275	0.0326052
Slc3a2	solute carrier family 3 (activators of dibasic and neutral amino acid transport)%2C member 2 [Source:MGI Symbol%3BAcc:MGI:96955]	1.3017	0.00772689
1810011O10Rik	RIKEN cDNA 1810011O10 gene [Source:MGI Symbol%3BAcc:MGI:1916318]	1.29958	0.0282737
Crebrf	CREB3 regulatory factor [Source:MGI Symbol%3BAcc:MGI:1924378]	1.2958	0.0421847
Herpud1	homocysteine-inducible%2C endoplasmic reticulum stress-inducible%2C ubiquitin-like domain member 1 [Source:MGI Symbol%3BAcc:MGI:1927406]	1.29576	0.0123165
Ypel3	yippee-like 3 (Drosophila) [Source:MGI Symbol%3BAcc:MGI:1913340]	1.29216	0.0248309
Pik3r1	phosphatidylinositol 3-kinase%2C regulatory subunit%2C polypeptide 1 (p85 alpha) [Source:MGI Symbol%3BAcc:MGI:97583]	1.29136	0.0251946
Rsrp1	arginine/serine rich protein 1 [Source:MGI Symbol%3BAcc:MGI:106498]	1.28721	0.0365635
Mafk	v-maf musculoaponeurotic fibrosarcoma oncogene family%2C protein K (avian) [Source:MGI Symbol%3BAcc:MGI:99951]	1.28612	0.0154133
Tjap1	tight junction associated protein 1 [Source:MGI Symbol%3BAcc:MGI:1921344]	1.28609	0.0427654
Ranbp9	RAN binding protein 9 [Source:MGI Symbol%3BAcc:MGI:1928741]	1.28598	0.0294186
Trim2	tripartite motif-containing 2 [Source:MGI Symbol%3BAcc:MGI:1933163]	1.28573	0.0430537
Fzd6	frizzled class receptor 6 [Source:MGI Symbol%3BAcc:MGI:108474]	1.28409	0.0336805
Btg1	B cell translocation gene 1%2C anti-proliferative [Source:MGI Symbol%3BAcc:MGI:88215]	1.28398	0.0399183
Adrb2	adrenergic receptor%2C beta 2 [Source:MGI Symbol%3BAcc:MGI:87938]	1.28329	0.00781911
Sgk3	serum/glucocorticoid regulated kinase 3 [Source:MGI Symbol%3BAcc:MGI:2182368]	1.28314	0.0218433
Cblb	Casitas B-lineage lymphoma b [Source:MGI Symbol%3BAcc:MGI:2146430]	1.27885	0.0402886
Chst12	carbohydrate sulfotransferase 12 [Source:MGI Symbol%3BAcc:MGI:1929064]	1.27606	0.0251969
Zfp772	zinc finger protein 772 [Source:MGI Symbol%3BAcc:MGI:2385265]	1.27263	0.0282737
Pim1	proviral integration site 1 [Source:MGI Symbol%3BAcc:MGI:97584]	1.27	0.029879
Cbs	cystathionine beta-synthase [Source:MGI Symbol%3BAcc:MGI:88285]	1.26764	0.0277639
Gsto1	glutathione S-transferase omega 1 [Source:MGI Symbol%3BAcc:MGI:1342273]	1.26735	0.0336438
Siah1a	seven in absentia 1A [Source:MGI Symbol%3BAcc:MGI:108064]	1.26717	0.0282737
Tspan5	tetraspanin 5 [Source:MGI Symbol%3BAcc:MGI:1928096]	1.26067	0.00971917
Wdr45	WD repeat domain 45 [Source:MGI Symbol%3BAcc:MGI:1859606]	1.26064	0.0285952
Plin3	perilipin 3 [Source:MGI Symbol%3BAcc:MGI:1914155]	1.2573	0.0123165
Tgif1	TGFB-induced factor homeobox 1 [Source:MGI Symbol%3BAcc:MGI:1194497]	1.25432	0.0481976
Rnf103	ring finger protein 103 [Source:MGI Symbol%3BAcc:MGI:109483]	1.25231	0.0322945
Pi4k2b	phosphatidylinositol 4-kinase type 2 beta [Source:MGI Symbol%3BAcc:MGI:1914323]	1.25104	0.0334824
Map3k8	mitogen-activated protein kinase kinase kinase 8 [Source:MGI Symbol%3BAcc:MGI:1346878]	1.24913	0.0167896
Stk38	serine/threonine kinase 38 [Source:MGI Symbol%3BAcc:MGI:2442572]	1.2488	0.028316
Eci2	enoyl-Coenzyme A delta isomerase 2 [Source:MGI Symbol%3BAcc:MGI:1346064]	1.24552	0.0290926
Gm45208	predicted gene 45208 [Source:MGI Symbol%3BAcc:MGI:5753784]	1.24273	0.0282737
Ipmk	inositol polyphosphate multikinase [Source:MGI Symbol%3BAcc:MGI:1916968]	1.23977	0.0430537
Ilvbl	ilvB (bacterial acetolactate synthase)-like [Source:MGI Symbol%3BAcc:MGI:1351911]	1.23659	0.0252307
4833420G17Rik	RIKEN cDNA 4833420G17 gene [Source:MGI Symbol%3BAcc:MGI:1914642]	1.23631	0.0283246
Zfp511	zinc finger protein 511 [Source:MGI Symbol%3BAcc:MGI:1917002]	1.22495	0.0204353
Slc31a2	solute carrier family 31%2C member 2 [Source:MGI Symbol%3BAcc:MGI:1333844]	1.21346	0.0336438
Fam214b	family with sequence similarity 214%2C member B [Source:MGI Symbol%3BAcc:MGI:2441854]	1.21166	0.0457166
Chmp3	charged multivesicular body protein 3 [Source:MGI Symbol%3BAcc:MGI:1913950]	1.20959	0.0410915
Ascc1	activating signal cointegrator 1 complex subunit 1 [Source:MGI Symbol%3BAcc:MGI:1916340]	1.20729	0.043114
Cnppd1	cyclin Pas1/PHO80 domain containing 1 [Source:MGI Symbol%3BAcc:MGI:1916421]	1.20472	0.0294144
Pnkd	paroxysmal nonkinesiogenic dyskinesia [Source:MGI Symbol%3BAcc:MGI:1930773]	1.20356	0.0421847
Zfp622	zinc finger protein 622 [Source:MGI Symbol%3BAcc:MGI:1289282]	1.19443	0.0354416
Xpa	xeroderma pigmentosum%2C complementation group A [Source:MGI Symbol%3BAcc:MGI:99135]	1.19081	0.0411427
Rnf25	ring finger protein 25 [Source:MGI Symbol%3BAcc:MGI:1890215]	1.17534	0.0381119

## Sheet: CO_Dex down-regulated 294 genes
Gene name	Description	FC	FDR
Krtap16-1	keratin associated protein 16-1 [Source:MGI Symbol%3BAcc:MGI:3650326]	0.00694314	0.0410228
Krt33b	keratin 33B [Source:MGI Symbol%3BAcc:MGI:1309991]	0.0347121	0.0396537
Gprc5d	G protein-coupled receptor%2C family C%2C group 5%2C member D [Source:MGI Symbol%3BAcc:MGI:1935037]	0.0926824	0.0435325
Grik1	glutamate receptor%2C ionotropic%2C kainate 1 [Source:MGI Symbol%3BAcc:MGI:95814]	0.102911	0.000751336
Foxi3	forkhead box I3 [Source:MGI Symbol%3BAcc:MGI:3511278]	0.112898	0.00859922
Slc26a7	solute carrier family 26%2C member 7 [Source:MGI Symbol%3BAcc:MGI:2384791]	0.171163	0.000693835
Crabp1	cellular retinoic acid binding protein I [Source:MGI Symbol%3BAcc:MGI:88490]	0.171973	0.000133774
Wnt7a	wingless-type MMTV integration site family%2C member 7A [Source:MGI Symbol%3BAcc:MGI:98961]	0.180454	0.0189066
Sox11	SRY (sex determining region Y)-box 11 [Source:MGI Symbol%3BAcc:MGI:98359]	0.197141	0.0125161
Notum	notum pectinacetylesterase homolog (Drosophila) [Source:MGI Symbol%3BAcc:MGI:1924833]	0.201908	0.000658195
Tspear	thrombospondin type laminin G domain and EAR repeats [Source:MGI Symbol%3BAcc:MGI:2671932]	0.216877	0.00462601
Kera	keratocan [Source:MGI Symbol%3BAcc:MGI:1202398]	0.251153	0.0197871
Pbk	PDZ binding kinase [Source:MGI Symbol%3BAcc:MGI:1289156]	0.267235	0.0016096
Lrrc15	leucine rich repeat containing 15 [Source:MGI Symbol%3BAcc:MGI:1921738]	0.273615	0.0123165
Kntc1	kinetochore associated 1 [Source:MGI Symbol%3BAcc:MGI:2673709]	0.280867	0.00153134
Stra6	stimulated by retinoic acid gene 6 [Source:MGI Symbol%3BAcc:MGI:107742]	0.293903	0.0119412
Galnt14	UDP-N-acetyl-alpha-D-galactosamine:polypeptide N-acetylgalactosaminyltransferase 14 [Source:MGI Symbol%3BAcc:MGI:1918935]	0.297127	0.00335184
2810417H13Rik	RIKEN cDNA 2810417H13 gene [Source:MGI Symbol%3BAcc:MGI:1915276]	0.313833	0.00668381
Mycn	v-myc avian myelocytomatosis viral related oncogene%2C neuroblastoma derived [Source:MGI Symbol%3BAcc:MGI:97357]	0.315955	0.00686021
Adam18	a disintegrin and metallopeptidase domain 18 [Source:MGI Symbol%3BAcc:MGI:105986]	0.319717	0.0230208
Gsdmc	gasdermin C [Source:MGI Symbol%3BAcc:MGI:1933176]	0.335362	0.0293848
Sec1	secretory blood group 1 [Source:MGI Symbol%3BAcc:MGI:1928893]	0.338439	0.0381743
Ska1	spindle and kinetochore associated complex subunit 1 [Source:MGI Symbol%3BAcc:MGI:1913718]	0.34403	0.0106549
Syt13	synaptotagmin XIII [Source:MGI Symbol%3BAcc:MGI:1933945]	0.34446	0.00865613
Exo1	exonuclease 1 [Source:MGI Symbol%3BAcc:MGI:1349427]	0.345498	0.0409229
Uhrf1	ubiquitin-like%2C containing PHD and RING finger domains%2C 1 [Source:MGI Symbol%3BAcc:MGI:1338889]	0.346129	0.000658195
Has3	hyaluronan synthase 3 [Source:MGI Symbol%3BAcc:MGI:109599]	0.350297	0.00220346
Mxd3	Max dimerization protein 3 [Source:MGI Symbol%3BAcc:MGI:104987]	0.351913	0.00426197
Camkv	CaM kinase-like vesicle-associated [Source:MGI Symbol%3BAcc:MGI:2384296]	0.355664	0.00488928
Dtl	denticleless E3 ubiquitin protein ligase [Source:MGI Symbol%3BAcc:MGI:1924093]	0.366836	0.0125161
Slc4a9	solute carrier family 4%2C sodium bicarbonate cotransporter%2C member 9 [Source:MGI Symbol%3BAcc:MGI:2443384]	0.367767	0.00137096
Neil3	nei like 3 (E. coli) [Source:MGI Symbol%3BAcc:MGI:2384588]	0.369295	0.00370558
Dio2	deiodinase%2C iodothyronine%2C type II [Source:MGI Symbol%3BAcc:MGI:1338833]	0.371747	0.00755427
Lgr5	leucine rich repeat containing G protein coupled receptor 5 [Source:MGI Symbol%3BAcc:MGI:1341817]	0.374185	0.000658195
Gng8	guanine nucleotide binding protein (G protein)%2C gamma 8 [Source:MGI Symbol%3BAcc:MGI:109163]	0.38238	0.0282737
Ptn	pleiotrophin [Source:MGI Symbol%3BAcc:MGI:97804]	0.384076	0.00770255
Esco2	establishment of sister chromatid cohesion N-acetyltransferase 2 [Source:MGI Symbol%3BAcc:MGI:1919238]	0.390493	0.0261283
Ankle1	ankyrin repeat and LEM domain containing 1 [Source:MGI Symbol%3BAcc:MGI:1918775]	0.400197	0.00431695
Mki67	antigen identified by monoclonal antibody Ki 67 [Source:MGI Symbol%3BAcc:MGI:106035]	0.404274	0.00145711
A730017C20Rik	RIKEN cDNA A730017C20 gene [Source:MGI Symbol%3BAcc:MGI:2442934]	0.404728	0.0475188
Stil	Scl/Tal1 interrupting locus [Source:MGI Symbol%3BAcc:MGI:107477]	0.405723	0.0135387
Cdc25c	cell division cycle 25C [Source:MGI Symbol%3BAcc:MGI:88350]	0.414625	0.0208467
Brca1	breast cancer 1%2C early onset [Source:MGI Symbol%3BAcc:MGI:104537]	0.424681	0.0229043
Kif14	kinesin family member 14 [Source:MGI Symbol%3BAcc:MGI:1098226]	0.426953	0.0161584
Bcl2l15	BCLl2-like 15 [Source:MGI Symbol%3BAcc:MGI:2685412]	0.427507	0.00109811
Fignl1	fidgetin-like 1 [Source:MGI Symbol%3BAcc:MGI:1890648]	0.427561	0.00882057
4930427A07Rik	RIKEN cDNA 4930427A07 gene [Source:MGI Symbol%3BAcc:MGI:2144738]	0.43081	0.00197801
4933413G19Rik	RIKEN cDNA 4933413G19 gene [Source:MGI Symbol%3BAcc:MGI:1918399]	0.434982	0.0151192
Serpinb11	serine (or cysteine) peptidase inhibitor%2C clade B (ovalbumin)%2C member 11 [Source:MGI Symbol%3BAcc:MGI:1914207]	0.435448	0.000199735
Gpx2	glutathione peroxidase 2 [Source:MGI Symbol%3BAcc:MGI:106609]	0.438342	0.0313003
Clspn	claspin [Source:MGI Symbol%3BAcc:MGI:2445153]	0.443884	0.0134402
Chst8	carbohydrate (N-acetylgalactosamine 4-0) sulfotransferase 8 [Source:MGI Symbol%3BAcc:MGI:1916197]	0.444005	0.014462
Tk1	thymidine kinase 1 [Source:MGI Symbol%3BAcc:MGI:98763]	0.448455	0.00426197
Car12	carbonic anhydrase 12 [Source:MGI Symbol%3BAcc:MGI:1923709]	0.448746	0.000658195
Gm16314	predicted gene 16314 [Source:MGI Symbol%3BAcc:MGI:3833934]	0.455849	0.0103915
Melk	maternal embryonic leucine zipper kinase [Source:MGI Symbol%3BAcc:MGI:106924]	0.459161	0.0342222
Ncapg	non-SMC condensin I complex%2C subunit G [Source:MGI Symbol%3BAcc:MGI:1930197]	0.460546	0.0475188
Col8a2	collagen%2C type VIII%2C alpha 2 [Source:MGI Symbol%3BAcc:MGI:88464]	0.463611	0.0285952
Cubn	cubilin (intrinsic factor-cobalamin receptor) [Source:MGI Symbol%3BAcc:MGI:1931256]	0.46754	0.019551
Aspm	asp (abnormal spindle)-like%2C microcephaly associated (Drosophila) [Source:MGI Symbol%3BAcc:MGI:1334448]	0.46954	0.0109545
Chat	choline acetyltransferase [Source:MGI Symbol%3BAcc:MGI:88392]	0.470292	0.00733147
Akr1c18	aldo-keto reductase family 1%2C member C18 [Source:MGI Symbol%3BAcc:MGI:2145420]	0.473437	0.000548775
Ccna2	cyclin A2 [Source:MGI Symbol%3BAcc:MGI:108069]	0.473555	0.00540016
Cstad	CSA-conditional%2C T cell activation-dependent protein [Source:MGI Symbol%3BAcc:MGI:1925867]	0.476087	0.032106
Top2a	topoisomerase (DNA) II alpha [Source:MGI Symbol%3BAcc:MGI:98790]	0.478644	0.00575568
Cdca3	cell division cycle associated 3 [Source:MGI Symbol%3BAcc:MGI:1315198]	0.480606	0.0103915
Kif22	kinesin family member 22 [Source:MGI Symbol%3BAcc:MGI:109233]	0.481536	0.0218175
Scube2	signal peptide%2C CUB domain%2C EGF-like 2 [Source:MGI Symbol%3BAcc:MGI:1928765]	0.483227	0.00481402
Ckap2	cytoskeleton associated protein 2 [Source:MGI Symbol%3BAcc:MGI:1931797]	0.484822	0.0125161
Wisp1	WNT1 inducible signaling pathway protein 1 [Source:MGI Symbol%3BAcc:MGI:1197008]	0.490108	0.0317758
Kif11	kinesin family member 11 [Source:MGI Symbol%3BAcc:MGI:1098231]	0.493749	0.0336438
Has2	hyaluronan synthase 2 [Source:MGI Symbol%3BAcc:MGI:107821]	0.494102	0.0150404
Large2	LARGE xylosyl- and glucuronyltransferase 2 [Source:MGI Symbol%3BAcc:MGI:2443769]	0.496341	0.000261083
Tgm5	transglutaminase 5 [Source:MGI Symbol%3BAcc:MGI:1921426]	0.498403	0.0224117
Nusap1	nucleolar and spindle associated protein 1 [Source:MGI Symbol%3BAcc:MGI:2675669]	0.499487	0.0041948
Rnf165	ring finger protein 165 [Source:MGI Symbol%3BAcc:MGI:2444521]	0.499709	0.00314216
Sapcd2	suppressor APC domain containing 2 [Source:MGI Symbol%3BAcc:MGI:1919330]	0.502477	0.034479
Aurka	aurora kinase A [Source:MGI Symbol%3BAcc:MGI:894678]	0.502541	0.0134402
Hmmr	hyaluronan mediated motility receptor (RHAMM) [Source:MGI Symbol%3BAcc:MGI:104667]	0.50266	0.0134633
Trp73	transformation related protein 73 [Source:MGI Symbol%3BAcc:MGI:1336991]	0.502836	0.00370558
Vsnl1	visinin-like 1 [Source:MGI Symbol%3BAcc:MGI:1349453]	0.503503	0.00779566
Adamtsl2	ADAMTS-like 2 [Source:MGI Symbol%3BAcc:MGI:1925044]	0.504161	0.00227234
Ccdc27	coiled-coil domain containing 27 [Source:MGI Symbol%3BAcc:MGI:2685881]	0.504162	0.00956043
Mcm5	minichromosome maintenance complex component 5 [Source:MGI Symbol%3BAcc:MGI:103197]	0.504946	0.00314216
Fcgbp	Fc fragment of IgG binding protein [Source:MGI Symbol%3BAcc:MGI:2444336]	0.506284	0.0480663
Alx4	aristaless-like homeobox 4 [Source:MGI Symbol%3BAcc:MGI:108359]	0.507399	0.0421847
Postn	periostin%2C osteoblast specific factor [Source:MGI Symbol%3BAcc:MGI:1926321]	0.509065	0.000350105
Kif15	kinesin family member 15 [Source:MGI Symbol%3BAcc:MGI:1098258]	0.50928	0.0409478
Wnt10b	wingless-type MMTV integration site family%2C member 10B [Source:MGI Symbol%3BAcc:MGI:108061]	0.510819	0.0180753
Cenpf	centromere protein F [Source:MGI Symbol%3BAcc:MGI:1313302]	0.511164	0.032919
Nek2	NIMA (never in mitosis gene a)-related expressed kinase 2 [Source:MGI Symbol%3BAcc:MGI:109359]	0.511485	0.0134402
Cdk1	cyclin-dependent kinase 1 [Source:MGI Symbol%3BAcc:MGI:88351]	0.511662	0.0478576
Spag5	sperm associated antigen 5 [Source:MGI Symbol%3BAcc:MGI:1927470]	0.512582	0.0132949
Rnft2	ring finger protein%2C transmembrane 2 [Source:MGI Symbol%3BAcc:MGI:2442859]	0.515557	0.0167518
Nsl1	NSL1%2C MIS12 kinetochore complex component [Source:MGI Symbol%3BAcc:MGI:2685830]	0.516211	0.0041948
Rad51	RAD51 recombinase [Source:MGI Symbol%3BAcc:MGI:97890]	0.517894	0.00761553
Gprasp2	G protein-coupled receptor associated sorting protein 2 [Source:MGI Symbol%3BAcc:MGI:2442071]	0.518343	0.00481402
Spc24	SPC24%2C NDC80 kinetochore complex component%2C homolog (S. cerevisiae) [Source:MGI Symbol%3BAcc:MGI:1914879]	0.525135	0.0365635
Mdga1	MAM domain containing glycosylphosphatidylinositol anchor 1 [Source:MGI Symbol%3BAcc:MGI:1922012]	0.525241	0.00115779
Kcnd3	potassium voltage-gated channel%2C Shal-related family%2C member 3 [Source:MGI Symbol%3BAcc:MGI:1928743]	0.526548	0.0285952
Gm26947	predicted gene%2C 26947 [Source:MGI Symbol%3BAcc:MGI:5504062]	0.527765	0.0180753
Cdca2	cell division cycle associated 2 [Source:MGI Symbol%3BAcc:MGI:1919787]	0.527998	0.0365635
Aldh1l2	aldehyde dehydrogenase 1 family%2C member L2 [Source:MGI Symbol%3BAcc:MGI:2444680]	0.528024	0.0169892
Fam81a	family with sequence similarity 81%2C member A [Source:MGI Symbol%3BAcc:MGI:1924136]	0.529761	0.00313973
Esr2	estrogen receptor 2 (beta) [Source:MGI Symbol%3BAcc:MGI:109392]	0.53207	0.0312546
Rad54l	RAD54 like (S. cerevisiae) [Source:MGI Symbol%3BAcc:MGI:894697]	0.533801	0.0452626
Rflna	refilin A [Source:MGI Symbol%3BAcc:MGI:1920371]	0.534423	0.0204353
Hmcn1	hemicentin 1 [Source:MGI Symbol%3BAcc:MGI:2685047]	0.536799	0.0106139
Rad51ap1	RAD51 associated protein 1 [Source:MGI Symbol%3BAcc:MGI:1098224]	0.536826	0.0336438
Birc5	baculoviral IAP repeat-containing 5 [Source:MGI Symbol%3BAcc:MGI:1203517]	0.538967	0.0243222
5830432E09Rik	RIKEN cDNA 5830432E09 gene [Source:MGI Symbol%3BAcc:MGI:1915015]	0.542322	0.0353433
Ptch2	patched 2 [Source:MGI Symbol%3BAcc:MGI:1095405]	0.542484	0.000658195
Gadl1	glutamate decarboxylase-like 1 [Source:MGI Symbol%3BAcc:MGI:1920998]	0.542764	0.0242489
Tpx2	TPX2%2C microtubule-associated [Source:MGI Symbol%3BAcc:MGI:1919369]	0.546	0.0134633
Fam167a	family with sequence similarity 167%2C member A [Source:MGI Symbol%3BAcc:MGI:3606565]	0.549558	0.0285952
Col23a1	collagen%2C type XXIII%2C alpha 1 [Source:MGI Symbol%3BAcc:MGI:2653243]	0.551008	0.00575568
Iqgap3	IQ motif containing GTPase activating protein 3 [Source:MGI Symbol%3BAcc:MGI:3028642]	0.552164	0.0317758
Ltbp2	latent transforming growth factor beta binding protein 2 [Source:MGI Symbol%3BAcc:MGI:99502]	0.552911	0.0421305
Trpv6	transient receptor potential cation channel%2C subfamily V%2C member 6 [Source:MGI Symbol%3BAcc:MGI:1927259]	0.553585	0.0152782
1700012P22Rik	RIKEN cDNA 1700012P22 gene [Source:MGI Symbol%3BAcc:MGI:1916614]	0.556486	0.0430537
BC034090	cDNA sequence BC034090 [Source:MGI Symbol%3BAcc:MGI:2672904]	0.556852	0.00572095
Clca3a2	chloride channel accessory 3A2 [Source:MGI Symbol%3BAcc:MGI:1931471]	0.558846	0.00640963
Il12rb2	interleukin 12 receptor%2C beta 2 [Source:MGI Symbol%3BAcc:MGI:1270861]	0.561043	0.0281587
Foxm1	forkhead box M1 [Source:MGI Symbol%3BAcc:MGI:1347487]	0.56306	0.00862711
Dbp	D site albumin promoter binding protein [Source:MGI Symbol%3BAcc:MGI:94866]	0.56435	0.0179201
Slc16a14	solute carrier family 16 (monocarboxylic acid transporters)%2C member 14 [Source:MGI Symbol%3BAcc:MGI:1919031]	0.565058	0.00462601
Begain	brain-enriched guanylate kinase-associated [Source:MGI Symbol%3BAcc:MGI:3044626]	0.566794	0.0140393
Kif26b	kinesin family member 26B [Source:MGI Symbol%3BAcc:MGI:2447076]	0.567193	0.0218433
Gm42674	predicted gene 42674 [Source:MGI Symbol%3BAcc:MGI:5662811]	0.57028	0.00932998
Dclk1	doublecortin-like kinase 1 [Source:MGI Symbol%3BAcc:MGI:1330861]	0.57166	0.00480414
Col9a3	collagen%2C type IX%2C alpha 3 [Source:MGI Symbol%3BAcc:MGI:894686]	0.573303	0.0103915
Rspo1	R-spondin 1 [Source:MGI Symbol%3BAcc:MGI:2183426]	0.573335	0.0216945
Anln	anillin%2C actin binding protein [Source:MGI Symbol%3BAcc:MGI:1920174]	0.574681	0.000751336
Cspg4	chondroitin sulfate proteoglycan 4 [Source:MGI Symbol%3BAcc:MGI:2153093]	0.577851	0.0121685
Col6a3	collagen%2C type VI%2C alpha 3 [Source:MGI Symbol%3BAcc:MGI:88461]	0.578208	0.00462601
Gtse1	G two S phase expressed protein 1 [Source:MGI Symbol%3BAcc:MGI:1352755]	0.578256	0.0338891
Nxpe5	neurexophilin and PC-esterase domain family%2C member 5 [Source:MGI Symbol%3BAcc:MGI:3584036]	0.57967	0.0364505
Racgap1	Rac GTPase-activating protein 1 [Source:MGI Symbol%3BAcc:MGI:1349423]	0.580533	0.0119412
Irx4	Iroquois related homeobox 4 (Drosophila) [Source:MGI Symbol%3BAcc:MGI:1355275]	0.580571	0.0381743
Cit	citron [Source:MGI Symbol%3BAcc:MGI:105313]	0.581472	0.0292508
Adamts7	a disintegrin-like and metallopeptidase (reprolysin type) with thrombospondin type 1 motif%2C 7 [Source:MGI Symbol%3BAcc:MGI:1347346]	0.584523	0.0132949
Adamts19	a disintegrin-like and metallopeptidase (reprolysin type) with thrombospondin type 1 motif%2C 19 [Source:MGI Symbol%3BAcc:MGI:2442875]	0.585146	0.0444867
BC055324	cDNA sequence BC055324 [Source:MGI Symbol%3BAcc:MGI:3590554]	0.588028	0.0242489
Fat2	FAT atypical cadherin 2 [Source:MGI Symbol%3BAcc:MGI:2685369]	0.588765	0.0252307
Kif20a	kinesin family member 20A [Source:MGI Symbol%3BAcc:MGI:1201682]	0.589487	0.0331234
Pole2	polymerase (DNA directed)%2C epsilon 2 (p59 subunit) [Source:MGI Symbol%3BAcc:MGI:1197514]	0.589948	0.00748407
Gm15337	predicted gene 15337 [Source:MGI Symbol%3BAcc:MGI:3705103]	0.590015	0.0133464
Gfra1	glial cell line derived neurotrophic factor family receptor alpha 1 [Source:MGI Symbol%3BAcc:MGI:1100842]	0.591523	0.00283152
H2-M2	histocompatibility 2%2C M region locus 2 [Source:MGI Symbol%3BAcc:MGI:95914]	0.591918	0.0154133
E530011L22Rik	RIKEN cDNA E530011L22 gene [Source:MGI Symbol%3BAcc:MGI:2443770]	0.592328	0.0251969
S100a4	S100 calcium binding protein A4 [Source:MGI Symbol%3BAcc:MGI:1330282]	0.593413	0.0141558
Ect2	ect2 oncogene [Source:MGI Symbol%3BAcc:MGI:95281]	0.593861	0.0444867
Aldh18a1	aldehyde dehydrogenase 18 family%2C member A1 [Source:MGI Symbol%3BAcc:MGI:1888908]	0.596698	0.000751336
Nkd2	naked cuticle 2 homolog (Drosophila) [Source:MGI Symbol%3BAcc:MGI:1919543]	0.599432	0.000658195
Shcbp1	Shc SH2-domain binding protein 1 [Source:MGI Symbol%3BAcc:MGI:1338802]	0.603055	0.0410915
Slc6a19	solute carrier family 6 (neurotransmitter transporter)%2C member 19 [Source:MGI Symbol%3BAcc:MGI:1921588]	0.605028	0.00838351
Kcnk2	potassium channel%2C subfamily K%2C member 2 [Source:MGI Symbol%3BAcc:MGI:109366]	0.605597	0.0134633
Zwilch	zwilch kinetochore protein [Source:MGI Symbol%3BAcc:MGI:1915264]	0.608786	0.0419832
Plk1	polo-like kinase 1 [Source:MGI Symbol%3BAcc:MGI:97621]	0.609279	0.0290575
Slc16a9	solute carrier family 16 (monocarboxylic acid transporters)%2C member 9 [Source:MGI Symbol%3BAcc:MGI:1914109]	0.611411	0.0025481
Sostdc1	sclerostin domain containing 1 [Source:MGI Symbol%3BAcc:MGI:1913292]	0.611958	0.0400929
Ano7	anoctamin 7 [Source:MGI Symbol%3BAcc:MGI:3052714]	0.612815	0.0283246
Gm973	predicted gene 973 [Source:MGI Symbol%3BAcc:MGI:2685819]	0.614876	0.0445464
Lrrn3	leucine rich repeat protein 3%2C neuronal [Source:MGI Symbol%3BAcc:MGI:106036]	0.615698	0.0318045
Cdh4	cadherin 4 [Source:MGI Symbol%3BAcc:MGI:99218]	0.615904	0.00865613
Slc6a17	solute carrier family 6 (neurotransmitter transporter)%2C member 17 [Source:MGI Symbol%3BAcc:MGI:2442535]	0.615912	0.0336805
Ptgir	prostaglandin I receptor (IP) [Source:MGI Symbol%3BAcc:MGI:99535]	0.620409	0.0170689
Gnb1l	guanine nucleotide binding protein (G protein)%2C beta polypeptide 1-like [Source:MGI Symbol%3BAcc:MGI:1338057]	0.62183	0.00245928
Slc35g1	solute carrier family 35%2C member G1 [Source:MGI Symbol%3BAcc:MGI:2444789]	0.62208	0.00126596
Ccdc3	coiled-coil domain containing 3 [Source:MGI Symbol%3BAcc:MGI:1921436]	0.62232	0.00155733
Ngf	nerve growth factor [Source:MGI Symbol%3BAcc:MGI:97321]	0.622796	0.0134469
Kifc1	kinesin family member C1 [Source:MGI Symbol%3BAcc:MGI:109596]	0.623264	0.045135
Tmem26	transmembrane protein 26 [Source:MGI Symbol%3BAcc:MGI:2143537]	0.623651	0.00950226
Kif23	kinesin family member 23 [Source:MGI Symbol%3BAcc:MGI:1919069]	0.624381	0.00426197
Bub1b	BUB1B%2C mitotic checkpoint serine/threonine kinase [Source:MGI Symbol%3BAcc:MGI:1333889]	0.624728	0.0132949
Col15a1	collagen%2C type XV%2C alpha 1 [Source:MGI Symbol%3BAcc:MGI:88449]	0.625514	0.0142488
Mcm2	minichromosome maintenance complex component 2 [Source:MGI Symbol%3BAcc:MGI:105380]	0.625662	0.00865613
Rab19	RAB19%2C member RAS oncogene family [Source:MGI Symbol%3BAcc:MGI:103292]	0.62598	0.0402332
Cdca7	cell division cycle associated 7 [Source:MGI Symbol%3BAcc:MGI:1914203]	0.626023	0.00205632
Ccnd1	cyclin D1 [Source:MGI Symbol%3BAcc:MGI:88313]	0.626332	0.0257386
Col12a1	collagen%2C type XII%2C alpha 1 [Source:MGI Symbol%3BAcc:MGI:88448]	0.627066	0.00484139
E2f7	E2F transcription factor 7 [Source:MGI Symbol%3BAcc:MGI:1289147]	0.629227	0.03393
Ncaph	non-SMC condensin I complex%2C subunit H [Source:MGI Symbol%3BAcc:MGI:2444777]	0.632157	0.0480663
Mrgprf	MAS-related GPR%2C member F [Source:MGI Symbol%3BAcc:MGI:2384823]	0.633849	0.0153472
Fgfr4	fibroblast growth factor receptor 4 [Source:MGI Symbol%3BAcc:MGI:95525]	0.634282	0.0427654
P2ry1	purinergic receptor P2Y%2C G-protein coupled 1 [Source:MGI Symbol%3BAcc:MGI:105049]	0.634738	0.00384368
Ciita	class II transactivator [Source:MGI Symbol%3BAcc:MGI:108445]	0.635079	0.0448063
Col6a6	collagen%2C type VI%2C alpha 6 [Source:MGI Symbol%3BAcc:MGI:2444259]	0.636203	0.0353792
Trip13	thyroid hormone receptor interactor 13 [Source:MGI Symbol%3BAcc:MGI:1916966]	0.636468	0.0402886
Gbp2b	guanylate binding protein 2b [Source:MGI Symbol%3BAcc:MGI:95666]	0.63647	0.0421847
Bsn	bassoon [Source:MGI Symbol%3BAcc:MGI:1277955]	0.63797	0.0441796
Wnt3	wingless-type MMTV integration site family%2C member 3 [Source:MGI Symbol%3BAcc:MGI:98955]	0.640306	0.0396537
Sema4g	sema domain%2C immunoglobulin domain (Ig)%2C transmembrane domain (TM) and short cytoplasmic domain%2C (semaphorin) 4G [Source:MGI Symbol%3BAcc:MGI:1347047]	0.640563	0.0285952
Kdelr3	KDEL (Lys-Asp-Glu-Leu) endoplasmic reticulum protein retention receptor 3 [Source:MGI Symbol%3BAcc:MGI:2145953]	0.640847	0.0320938
Dhcr24	24-dehydrocholesterol reductase [Source:MGI Symbol%3BAcc:MGI:1922004]	0.646614	0.0480663
Ptpn7	protein tyrosine phosphatase%2C non-receptor type 7 [Source:MGI Symbol%3BAcc:MGI:2156893]	0.647118	0.0430537
Skint2	selection and upkeep of intraepithelial T cells 2 [Source:MGI Symbol%3BAcc:MGI:3649629]	0.649798	0.0130749
Myoc	myocilin [Source:MGI Symbol%3BAcc:MGI:1202864]	0.650505	0.0208467
D630045J12Rik	RIKEN cDNA D630045J12 gene [Source:MGI Symbol%3BAcc:MGI:2669829]	0.653227	0.0472613
Fam171b	family with sequence similarity 171%2C member B [Source:MGI Symbol%3BAcc:MGI:2444579]	0.653667	0.0103915
Trim59	tripartite motif-containing 59 [Source:MGI Symbol%3BAcc:MGI:1914199]	0.654695	0.0372941
Icam5	intercellular adhesion molecule 5%2C telencephalin [Source:MGI Symbol%3BAcc:MGI:109430]	0.655679	0.0152087
Prss53	protease%2C serine 53 [Source:MGI Symbol%3BAcc:MGI:2652890]	0.656292	0.0175641
Slc25a13	solute carrier family 25 (mitochondrial carrier%2C adenine nucleotide translocator)%2C member 13 [Source:MGI Symbol%3BAcc:MGI:1354721]	0.658136	0.0336438
Lhx2	LIM homeobox protein 2 [Source:MGI Symbol%3BAcc:MGI:96785]	0.658738	0.0435325
Sept3	septin 3 [Source:MGI Symbol%3BAcc:MGI:1345148]	0.660125	0.00560597
Ncapd2	non-SMC condensin I complex%2C subunit D2 [Source:MGI Symbol%3BAcc:MGI:1915548]	0.660627	0.0135387
Pla2g4f	phospholipase A2%2C group IVF [Source:MGI Symbol%3BAcc:MGI:2685493]	0.66079	0.0146614
Mmp9	matrix metallopeptidase 9 [Source:MGI Symbol%3BAcc:MGI:97011]	0.664769	0.0156869
Adgrb2	adhesion G protein-coupled receptor B2 [Source:MGI Symbol%3BAcc:MGI:2451244]	0.66529	0.0466857
Tmem119	transmembrane protein 119 [Source:MGI Symbol%3BAcc:MGI:2385228]	0.666148	0.0481254
Orai2	ORAI calcium release-activated calcium modulator 2 [Source:MGI Symbol%3BAcc:MGI:2443195]	0.666964	0.0317617
Tnfrsf19	tumor necrosis factor receptor superfamily%2C member 19 [Source:MGI Symbol%3BAcc:MGI:1352474]	0.672183	0.0290926
Slc27a3	solute carrier family 27 (fatty acid transporter)%2C member 3 [Source:MGI Symbol%3BAcc:MGI:1347358]	0.673407	0.0142488
Nrep	neuronal regeneration related protein [Source:MGI Symbol%3BAcc:MGI:99444]	0.67383	0.000751336
Gpr153	G protein-coupled receptor 153 [Source:MGI Symbol%3BAcc:MGI:1916157]	0.674109	0.0245981
Per3	period circadian clock 3 [Source:MGI Symbol%3BAcc:MGI:1277134]	0.676314	0.00220346
Cdca8	cell division cycle associated 8 [Source:MGI Symbol%3BAcc:MGI:1196274]	0.676976	0.0473741
Chaf1a	chromatin assembly factor 1%2C subunit A (p150) [Source:MGI Symbol%3BAcc:MGI:1351331]	0.680325	0.0271359
Btbd11	BTB (POZ) domain containing 11 [Source:MGI Symbol%3BAcc:MGI:1921257]	0.680412	0.0170388
Abcg3	ATP-binding cassette%2C sub-family G (WHITE)%2C member 3 [Source:MGI Symbol%3BAcc:MGI:1351624]	0.683269	0.0178409
Scd2	stearoyl-Coenzyme A desaturase 2 [Source:MGI Symbol%3BAcc:MGI:98240]	0.685487	0.0151974
Il33	interleukin 33 [Source:MGI Symbol%3BAcc:MGI:1924375]	0.685743	0.028316
Lcat	lecithin cholesterol acyltransferase [Source:MGI Symbol%3BAcc:MGI:96755]	0.687876	0.037602
Timeless	timeless circadian clock 1 [Source:MGI Symbol%3BAcc:MGI:1321393]	0.687939	0.0311773
Itgax	integrin alpha X [Source:MGI Symbol%3BAcc:MGI:96609]	0.689752	0.0405175
Spon2	spondin 2%2C extracellular matrix protein [Source:MGI Symbol%3BAcc:MGI:1923724]	0.692266	0.0365635
Aldoc	aldolase C%2C fructose-bisphosphate [Source:MGI Symbol%3BAcc:MGI:101863]	0.692668	0.0285952
Cacna1g	calcium channel%2C voltage-dependent%2C T type%2C alpha 1G subunit [Source:MGI Symbol%3BAcc:MGI:1201678]	0.695669	0.029879
Npl	N-acetylneuraminate pyruvate lyase [Source:MGI Symbol%3BAcc:MGI:1921341]	0.696156	0.0133464
Chek2	checkpoint kinase 2 [Source:MGI Symbol%3BAcc:MGI:1355321]	0.697048	0.0335155
Tfrc	transferrin receptor [Source:MGI Symbol%3BAcc:MGI:98822]	0.698111	0.029879
Gas2l3	growth arrest-specific 2 like 3 [Source:MGI Symbol%3BAcc:MGI:1918780]	0.700765	0.0371444
Zc3hav1l	zinc finger CCCH-type%2C antiviral 1-like [Source:MGI Symbol%3BAcc:MGI:2443387]	0.701015	0.0189066
Sema4c	sema domain%2C immunoglobulin domain (Ig)%2C transmembrane domain (TM) and short cytoplasmic domain%2C (semaphorin) 4C [Source:MGI Symbol%3BAcc:MGI:109252]	0.709004	0.00686154
Col6a2	collagen%2C type VI%2C alpha 2 [Source:MGI Symbol%3BAcc:MGI:88460]	0.711419	0.0371444
S100a6	S100 calcium binding protein A6 (calcyclin) [Source:MGI Symbol%3BAcc:MGI:1339467]	0.711701	0.0433372
Dab1	disabled 1 [Source:MGI Symbol%3BAcc:MGI:108554]	0.712244	0.0264478
Ccnd2	cyclin D2 [Source:MGI Symbol%3BAcc:MGI:88314]	0.71432	0.0213559
Maged2	melanoma antigen%2C family D%2C 2 [Source:MGI Symbol%3BAcc:MGI:1933391]	0.71438	0.00568832
Tcf19	transcription factor 19 [Source:MGI Symbol%3BAcc:MGI:103180]	0.715916	0.029879
Mrc2	mannose receptor%2C C type 2 [Source:MGI Symbol%3BAcc:MGI:107818]	0.716411	0.0133464
E2f1	E2F transcription factor 1 [Source:MGI Symbol%3BAcc:MGI:101941]	0.71659	0.0273457
Nkd1	naked cuticle 1 homolog (Drosophila) [Source:MGI Symbol%3BAcc:MGI:2135954]	0.719171	0.0392749
Zfp518b	zinc finger protein 518B [Source:MGI Symbol%3BAcc:MGI:2140750]	0.720387	0.0365635
Lig1	ligase I%2C DNA%2C ATP-dependent [Source:MGI Symbol%3BAcc:MGI:101789]	0.721045	0.0281769
Gatm	glycine amidinotransferase (L-arginine:glycine amidinotransferase) [Source:MGI Symbol%3BAcc:MGI:1914342]	0.721633	0.0277639
Lss	lanosterol synthase [Source:MGI Symbol%3BAcc:MGI:1336155]	0.722763	0.0172448
Dpysl3	dihydropyrimidinase-like 3 [Source:MGI Symbol%3BAcc:MGI:1349762]	0.723854	0.0279811
Serpinh1	serine (or cysteine) peptidase inhibitor%2C clade H%2C member 1 [Source:MGI Symbol%3BAcc:MGI:88283]	0.72523	0.0482246
Arsi	arylsulfatase i [Source:MGI Symbol%3BAcc:MGI:2670959]	0.728108	0.0281769
Slc17a9	solute carrier family 17%2C member 9 [Source:MGI Symbol%3BAcc:MGI:1919107]	0.728179	0.0456906
Wwp2	WW domain containing E3 ubiquitin protein ligase 2 [Source:MGI Symbol%3BAcc:MGI:1914144]	0.728523	0.0134633
Ripk3	receptor-interacting serine-threonine kinase 3 [Source:MGI Symbol%3BAcc:MGI:2154952]	0.729665	0.0410799
Mvd	mevalonate (diphospho) decarboxylase [Source:MGI Symbol%3BAcc:MGI:2179327]	0.730157	0.0174375
Skint7	selection and upkeep of intraepithelial T cells 7 [Source:MGI Symbol%3BAcc:MGI:3041190]	0.730161	0.00776725
Cd44	CD44 antigen [Source:MGI Symbol%3BAcc:MGI:88338]	0.730426	0.0145754
Itih5	inter-alpha (globulin) inhibitor H5 [Source:MGI Symbol%3BAcc:MGI:1925751]	0.735421	0.0365635
Srd5a1	steroid 5 alpha-reductase 1 [Source:MGI Symbol%3BAcc:MGI:98400]	0.736824	0.0421847
Pla2g4a	phospholipase A2%2C group IVA (cytosolic%2C calcium-dependent) [Source:MGI Symbol%3BAcc:MGI:1195256]	0.739361	0.0276334
Wdr6	WD repeat domain 6 [Source:MGI Symbol%3BAcc:MGI:1930140]	0.742914	0.0481484
Mcm4	minichromosome maintenance complex component 4 [Source:MGI Symbol%3BAcc:MGI:103199]	0.743982	0.0316804
Smim1	small integral membrane protein 1 [Source:MGI Symbol%3BAcc:MGI:1916109]	0.74687	0.0276334
Prrt2	proline-rich transmembrane protein 2 [Source:MGI Symbol%3BAcc:MGI:1916267]	0.750228	0.0201527
Cdc25b	cell division cycle 25B [Source:MGI Symbol%3BAcc:MGI:99701]	0.752605	0.00917288
Thy1	thymus cell antigen 1%2C theta [Source:MGI Symbol%3BAcc:MGI:98747]	0.756783	0.0411569
Psat1	phosphoserine aminotransferase 1 [Source:MGI Symbol%3BAcc:MGI:2183441]	0.757823	0.0277639
Mcm6	minichromosome maintenance complex component 6 [Source:MGI Symbol%3BAcc:MGI:1298227]	0.758066	0.0294144
Nipsnap1	nipsnap homolog 1 (C. elegans) [Source:MGI Symbol%3BAcc:MGI:1278344]	0.760137	0.0335155
Olfm1	olfactomedin 1 [Source:MGI Symbol%3BAcc:MGI:1860437]	0.76208	0.0266327
Tuba1b	tubulin%2C alpha 1B [Source:MGI Symbol%3BAcc:MGI:107804]	0.763529	0.0384792
Gpsm2	G-protein signalling modulator 2 (AGS3-like%2C C. elegans) [Source:MGI Symbol%3BAcc:MGI:1923373]	0.76781	0.0133464
Rab30	RAB30%2C member RAS oncogene family [Source:MGI Symbol%3BAcc:MGI:1923235]	0.76794	0.0189066
Card9	caspase recruitment domain family%2C member 9 [Source:MGI Symbol%3BAcc:MGI:2685628]	0.775286	0.0264478
Incenp	inner centromere protein [Source:MGI Symbol%3BAcc:MGI:1313288]	0.777158	0.029879
Smoc2	SPARC related modular calcium binding 2 [Source:MGI Symbol%3BAcc:MGI:1929881]	0.778268	0.0282737
1810055G02Rik	RIKEN cDNA 1810055G02 gene [Source:MGI Symbol%3BAcc:MGI:1919306]	0.779061	0.0435891
Nat8l	N-acetyltransferase 8-like [Source:MGI Symbol%3BAcc:MGI:2447776]	0.779681	0.0396537
Rrm1	ribonucleotide reductase M1 [Source:MGI Symbol%3BAcc:MGI:98180]	0.781003	0.0494039
Dtx3l	deltex 3-like%2C E3 ubiquitin ligase [Source:MGI Symbol%3BAcc:MGI:2656973]	0.782565	0.0481254
Celf4	CUGBP%2C Elav-like family member 4 [Source:MGI Symbol%3BAcc:MGI:1932407]	0.783132	0.0430537
Gbp4	guanylate binding protein 4 [Source:MGI Symbol%3BAcc:MGI:97072]	0.795224	0.0487935
Bhlhb9	basic helix-loop-helix domain containing%2C class B9 [Source:MGI Symbol%3BAcc:MGI:1917487]	0.799629	0.0311773
Nr3c1	nuclear receptor subfamily 3%2C group C%2C member 1 [Source:MGI Symbol%3BAcc:MGI:95824]	0.801899	0.0430889
Pdlim4	PDZ and LIM domain 4 [Source:MGI Symbol%3BAcc:MGI:1353470]	0.802613	0.0283246
Flrt2	fibronectin leucine rich transmembrane protein 2 [Source:MGI Symbol%3BAcc:MGI:3603594]	0.803689	0.0456906
Prmt2	protein arginine N-methyltransferase 2 [Source:MGI Symbol%3BAcc:MGI:1316652]	0.809635	0.0189066
Lbh	limb-bud and heart [Source:MGI Symbol%3BAcc:MGI:1925139]	0.811258	0.0409229
Faap100	Fanconi anemia core complex associated protein 100 [Source:MGI Symbol%3BAcc:MGI:1919135]	0.812124	0.0365635
Crot	carnitine O-octanoyltransferase [Source:MGI Symbol%3BAcc:MGI:1921364]	0.820827	0.0318045
Cyb5b	cytochrome b5 type B [Source:MGI Symbol%3BAcc:MGI:1913677]	0.826368	0.0311773
Irf1	interferon regulatory factor 1 [Source:MGI Symbol%3BAcc:MGI:96590]	0.826641	0.0396537
Traf2	TNF receptor-associated factor 2 [Source:MGI Symbol%3BAcc:MGI:101835]	0.837362	0.0320938
Tm7sf3	transmembrane 7 superfamily member 3 [Source:MGI Symbol%3BAcc:MGI:1914873]	0.843524	0.0435325

## Sheet: MREKO_Dex all 2240 genes
Gene name	Description	FC	FDR
Sycn	syncollin [Source:MGI Symbol%3BAcc:MGI:1915666]	45.0051	0.000578715
Sval2	seminal vesicle antigen-like 2 [Source:MGI Symbol%3BAcc:MGI:1934254]	15.2502	1.60361e-05
Cyp2b23	cytochrome P450%2C family 2%2C subfamily b%2C polypeptide 23 [Source:MGI Symbol%3BAcc:MGI:3646735]	12.3315	1.92968e-05
Igfl3	IGF-like family member 3 [Source:MGI Symbol%3BAcc:MGI:2685426]	11.4882	3.45331e-05
Gm15241	predicted gene 15241 [Source:MGI Symbol%3BAcc:MGI:3705127]	10.9961	7.42216e-05
Capn8	calpain 8 [Source:MGI Symbol%3BAcc:MGI:2181366]	10.8121	0.0109933
Vwce	von Willebrand factor C and EGF domains [Source:MGI Symbol%3BAcc:MGI:1919018]	10.0792	0.000451749
Tmprss2	transmembrane protease%2C serine 2 [Source:MGI Symbol%3BAcc:MGI:1354381]	9.56503	2.39592e-07
Gm42809	predicted gene 42809 [Source:MGI Symbol%3BAcc:MGI:5662946]	9.0438	0.00103049
Slc26a3	solute carrier family 26%2C member 3 [Source:MGI Symbol%3BAcc:MGI:107181]	8.75083	0.00293358
9130409J20Rik	RIKEN cDNA 9130409J20 gene [Source:MGI Symbol%3BAcc:MGI:1918826]	7.2583	0.00012525
Mchr1	melanin-concentrating hormone receptor 1 [Source:MGI Symbol%3BAcc:MGI:2180756]	7.07151	7.00998e-05
Gm10309	predicted gene 10309 [Source:MGI Symbol%3BAcc:MGI:3641941]	6.54939	0.00184611
Mrgprg	MAS-related GPR%2C member G [Source:MGI Symbol%3BAcc:MGI:3033145]	6.35344	0.00124661
Best2	bestrophin 2 [Source:MGI Symbol%3BAcc:MGI:2387588]	6.24576	2.34667e-06
Serpina3d-ps	serine (or cysteine) peptidase inhibitor%2C clade A%2C member 3D%2C pseudogene [Source:MGI Symbol%3BAcc:MGI:2182836]	6.21637	0.000533703
Rnf112	ring finger protein 112 [Source:MGI Symbol%3BAcc:MGI:106611]	6.00817	0.000278876
Tfcp2l1	transcription factor CP2-like 1 [Source:MGI Symbol%3BAcc:MGI:2444691]	5.98607	2.12018e-06
Acot5	acyl-CoA thioesterase 5 [Source:MGI Symbol%3BAcc:MGI:2384969]	5.85642	0.00491246
Doc2b	double C2%2C beta [Source:MGI Symbol%3BAcc:MGI:1100497]	5.59101	0.000185896
Ddit4	DNA-damage-inducible transcript 4 [Source:MGI Symbol%3BAcc:MGI:1921997]	5.54292	4.2495e-07
Ppil6	peptidylprolyl isomerase (cyclophilin)-like 6 [Source:MGI Symbol%3BAcc:MGI:1920325]	5.23505	1.23803e-06
Hmgcs2	3-hydroxy-3-methylglutaryl-Coenzyme A synthase 2 [Source:MGI Symbol%3BAcc:MGI:101939]	5.07646	8.98228e-06
Tox3	TOX high mobility group box family member 3 [Source:MGI Symbol%3BAcc:MGI:3039593]	4.76617	0.000434314
Gm43158	predicted gene 43158 [Source:MGI Symbol%3BAcc:MGI:5663295]	4.70605	0.0025934
Gm13305	predicted gene 13305 [Source:MGI Symbol%3BAcc:MGI:3801997]	4.62273	5.12101e-06
Abca4	ATP-binding cassette%2C sub-family A (ABC1)%2C member 4 [Source:MGI Symbol%3BAcc:MGI:109424]	4.55159	6.72516e-07
Siglecf	sialic acid binding Ig-like lectin F [Source:MGI Symbol%3BAcc:MGI:2681107]	4.54878	0.00236583
Ptprz1	protein tyrosine phosphatase%2C receptor type Z%2C polypeptide 1 [Source:MGI Symbol%3BAcc:MGI:97816]	4.45176	2.39592e-07
Fam107a	family with sequence similarity 107%2C member A [Source:MGI Symbol%3BAcc:MGI:3041256]	4.43267	9.20064e-05
4930481A15Rik	RIKEN cDNA 4930481A15 gene [Source:MGI Symbol%3BAcc:MGI:1922181]	4.42067	0.000256752
Il22ra2	interleukin 22 receptor%2C alpha 2 [Source:MGI Symbol%3BAcc:MGI:2665114]	4.22708	5.42185e-07
8430408G22Rik	RIKEN cDNA 8430408G22 gene [Source:MGI Symbol%3BAcc:MGI:1918730]	4.12545	4.12223e-05
Pirt	phosphoinositide-interacting regulator of transient receptor potential channels [Source:MGI Symbol%3BAcc:MGI:2443635]	4.09359	0.0147115
Cyp2b10	cytochrome P450%2C family 2%2C subfamily b%2C polypeptide 10 [Source:MGI Symbol%3BAcc:MGI:88598]	4.06594	7.26704e-07
Rdh18-ps	retinol dehydrogenase 18%2C pseudogene [Source:MGI Symbol%3BAcc:MGI:2687008]	4.04521	0.0084482
Fxyd4	FXYD domain-containing ion transport regulator 4 [Source:MGI Symbol%3BAcc:MGI:1889005]	4.03058	0.000467053
Gm43305	predicted gene 43305 [Source:MGI Symbol%3BAcc:MGI:5663442]	3.95421	2.00149e-06
Gm47934	predicted gene, 47934 [Source:MGI Symbol;Acc:MGI:6097196]	3.91874	0.00220308
Tgm3	transglutaminase 3%2C E polypeptide [Source:MGI Symbol%3BAcc:MGI:98732]	3.87111	1.76485e-05
Gm38282	predicted gene%2C 38282 [Source:MGI Symbol%3BAcc:MGI:5611510]	3.86433	0.0360796
Lcn2	lipocalin 2 [Source:MGI Symbol%3BAcc:MGI:96757]	3.84027	4.27214e-05
Hif3a	hypoxia inducible factor 3%2C alpha subunit [Source:MGI Symbol%3BAcc:MGI:1859778]	3.82721	3.55124e-05
Tmem212	transmembrane protein 212 [Source:MGI Symbol%3BAcc:MGI:2685410]	3.81296	0.00186634
Tsc22d3	TSC22 domain family%2C member 3 [Source:MGI Symbol%3BAcc:MGI:1196284]	3.74761	5.42185e-07
AU018091	expressed sequence AU018091 [Source:MGI Symbol%3BAcc:MGI:2142124]	3.70574	0.030171
Slco1a6	solute carrier organic anion transporter family%2C member 1a6 [Source:MGI Symbol%3BAcc:MGI:1351906]	3.69713	0.0187381
Sectm1b	secreted and transmembrane 1B [Source:MGI Symbol%3BAcc:MGI:1929083]	3.65019	2.84283e-05
Arsj	arylsulfatase J [Source:MGI Symbol%3BAcc:MGI:2443513]	3.58655	0.00236583
Fkbp5	FK506 binding protein 5 [Source:MGI Symbol%3BAcc:MGI:104670]	3.58195	1.14671e-05
Trp53inp1	transformation related protein 53 inducible nuclear protein 1 [Source:MGI Symbol%3BAcc:MGI:1926609]	3.5362	9.18017e-06
Serpinb9b	serine (or cysteine) peptidase inhibitor%2C clade B%2C member 9b [Source:MGI Symbol%3BAcc:MGI:894668]	3.41457	0.000214105
Serpina3k	serine (or cysteine) peptidase inhibitor%2C clade A%2C member 3K [Source:MGI Symbol%3BAcc:MGI:98377]	3.39869	1.71224e-06
B3galt5	UDP-Gal:betaGlcNAc beta 1%2C3-galactosyltransferase%2C polypeptide 5 [Source:MGI Symbol%3BAcc:MGI:2136878]	3.39096	0.0297976
Spsb1	splA/ryanodine receptor domain and SOCS box containing 1 [Source:MGI Symbol%3BAcc:MGI:1921896]	3.37008	1.20936e-05
Gm12551	predicted gene 12551 [Source:MGI Symbol%3BAcc:MGI:3651664]	3.36258	0.0432502
Gm5859	predicted pseudogene 5859 [Source:MGI Symbol%3BAcc:MGI:3704096]	3.30307	0.00119108
Serpinb6c	serine (or cysteine) peptidase inhibitor%2C clade B%2C member 6c [Source:MGI Symbol%3BAcc:MGI:2145481]	3.29265	0.000373822
Slc6a6	solute carrier family 6 (neurotransmitter transporter%2C taurine)%2C member 6 [Source:MGI Symbol%3BAcc:MGI:98488]	3.28265	3.46361e-05
Mroh8	maestro heat-like repeat family member 8 [Source:MGI Symbol%3BAcc:MGI:3603828]	3.24761	0.00293358
Apoc3	apolipoprotein C-III [Source:MGI Symbol%3BAcc:MGI:88055]	3.24439	0.000733141
Slc7a8	solute carrier family 7 (cationic amino acid transporter%2C y+ system)%2C member 8 [Source:MGI Symbol%3BAcc:MGI:1355323]	3.22269	0.000510422
Mt2	metallothionein 2 [Source:MGI Symbol%3BAcc:MGI:97172]	3.21711	9.25237e-07
Gm44613	predicted gene 44613 [Source:MGI Symbol%3BAcc:MGI:5753189]	3.17097	7.53348e-05
Mt1	metallothionein 1 [Source:MGI Symbol%3BAcc:MGI:97171]	3.16858	5.42185e-07
4932411E22Rik	ankyrin-repeat and fibronectin type III domain containing 1 [Source:MGI Symbol%3BAcc:MGI:2686021]	3.14187	0.00103589
Fam161a	family with sequence similarity 161%2C member A [Source:MGI Symbol%3BAcc:MGI:1921123]	3.11199	0.000157511
Gm15441	predicted gene 15441 [Source:MGI Symbol%3BAcc:MGI:3641753]	3.09758	0.0121116
Lrrc31	leucine rich repeat containing 31 [Source:MGI Symbol%3BAcc:MGI:2443864]	3.03733	0.000288341
Spink2	serine peptidase inhibitor%2C Kazal type 2 [Source:MGI Symbol%3BAcc:MGI:1917232]	3.0346	0.00043691
H2-M6-ps	histocompatibility 2%2C M region locus 6%2C pseudogene [Source:MGI Symbol%3BAcc:MGI:95918]	3.03138	0.00187159
Serpina3m	serine (or cysteine) peptidase inhibitor%2C clade A%2C member 3M [Source:MGI Symbol%3BAcc:MGI:98378]	3.02658	0.000551842
Odf3l2	outer dense fiber of sperm tails 3-like 2 [Source:MGI Symbol%3BAcc:MGI:2686003]	3.02229	0.00763996
Zbtb16	zinc finger and BTB domain containing 16 [Source:MGI Symbol%3BAcc:MGI:103222]	2.94272	0.00101496
Upk3b	uroplakin 3B [Source:MGI Symbol%3BAcc:MGI:2140882]	2.93555	0.00259211
Trim63	tripartite motif-containing 63 [Source:MGI Symbol%3BAcc:MGI:2447992]	2.92721	0.00176257
Slpi	secretory leukocyte peptidase inhibitor [Source:MGI Symbol%3BAcc:MGI:109297]	2.92275	0.00187108
Atp13a5	ATPase type 13A5 [Source:MGI Symbol%3BAcc:MGI:2444068]	2.9137	1.79592e-05
Chd9	chromodomain helicase DNA binding protein 9 [Source:MGI Symbol%3BAcc:MGI:1924001]	2.89089	5.42185e-07
Slc43a1	solute carrier family 43%2C member 1 [Source:MGI Symbol%3BAcc:MGI:1931352]	2.88926	5.42185e-07
Ramp3	receptor (calcitonin) activity modifying protein 3 [Source:MGI Symbol%3BAcc:MGI:1860292]	2.86377	8.66496e-05
Sh3d21	SH3 domain containing 21 [Source:MGI Symbol%3BAcc:MGI:1914188]	2.8623	2.29917e-06
Dlx6os1	distal-less homeobox 6%2C opposite strand 1 [Source:MGI Symbol%3BAcc:MGI:2443217]	2.84542	0.00387633
Arc	activity regulated cytoskeletal-associated protein [Source:MGI Symbol%3BAcc:MGI:88067]	2.84099	0.00405844
Serpina3j	serine (or cysteine) peptidase inhibitor%2C clade A (alpha-1 antiproteinase%2C antitrypsin)%2C member 3J [Source:MGI Symbol%3BAcc:MGI:2182843]	2.83974	5.9987e-05
Trim9	tripartite motif-containing 9 [Source:MGI Symbol%3BAcc:MGI:2137354]	2.83155	0.0397953
Tmem252	transmembrane protein 252 [Source:MGI Symbol%3BAcc:MGI:3583948]	2.83125	0.000209128
Gm43428	predicted gene 43428 [Source:MGI Symbol%3BAcc:MGI:5663565]	2.81122	0.00983704
Hpd	4-hydroxyphenylpyruvic acid dioxygenase [Source:MGI Symbol%3BAcc:MGI:96213]	2.79571	0.0111647
Cecr2	cat eye syndrome chromosome region%2C candidate 2 [Source:MGI Symbol%3BAcc:MGI:1923799]	2.79372	1.39832e-06
Nyx	nyctalopin [Source:MGI Symbol%3BAcc:MGI:2448607]	2.78006	0.00152947
Gm10600	predicted gene 10600 [Source:MGI Symbol%3BAcc:MGI:3710628]	2.75273	0.0029796
S100a9	S100 calcium binding protein A9 (calgranulin B) [Source:MGI Symbol%3BAcc:MGI:1338947]	2.75267	0.0113461
Klf15	Kruppel-like factor 15 [Source:MGI Symbol%3BAcc:MGI:1929988]	2.7512	5.43619e-06
Fcamr	Fc receptor%2C IgA%2C IgM%2C high affinity [Source:MGI Symbol%3BAcc:MGI:1927803]	2.74896	8.12785e-05
Zim1	zinc finger%2C imprinted 1 [Source:MGI Symbol%3BAcc:MGI:1341879]	2.74683	0.000153054
Slc39a14	solute carrier family 39 (zinc transporter)%2C member 14 [Source:MGI Symbol%3BAcc:MGI:2384851]	2.74041	2.00149e-06
Serpina3i	serine (or cysteine) peptidase inhibitor%2C clade A%2C member 3I [Source:MGI Symbol%3BAcc:MGI:2182841]	2.73318	1.78613e-05
Hoga1	4-hydroxy-2-oxoglutarate aldolase 1 [Source:MGI Symbol%3BAcc:MGI:1914682]	2.71797	1.98096e-05
Gm17130	predicted gene 17130 [Source:MGI Symbol%3BAcc:MGI:4937957]	2.71529	1.46754e-05
Lrrc30	leucine rich repeat containing 30 [Source:MGI Symbol%3BAcc:MGI:2685172]	2.70338	0.000555317
Slco1a4	solute carrier organic anion transporter family%2C member 1a4 [Source:MGI Symbol%3BAcc:MGI:1351896]	2.69907	0.0116488
Ctla2a	cytotoxic T lymphocyte-associated protein 2 alpha [Source:MGI Symbol%3BAcc:MGI:88554]	2.68119	0.000345571
Papln	papilin%2C proteoglycan-like sulfated glycoprotein [Source:MGI Symbol%3BAcc:MGI:2386139]	2.67432	0.000524659
Arrdc3	arrestin domain containing 3 [Source:MGI Symbol%3BAcc:MGI:2145242]	2.67017	6.72516e-07
Gm44231	predicted gene%2C 44231 [Source:MGI Symbol%3BAcc:MGI:5690623]	2.66857	0.000241725
Fam180a	family with sequence similarity 180%2C member A [Source:MGI Symbol%3BAcc:MGI:3039626]	2.65551	0.000170121
Cntfr	ciliary neurotrophic factor receptor [Source:MGI Symbol%3BAcc:MGI:99605]	2.64458	0.00104522
Fam150b	family with sequence similarity 150%2C member B [Source:MGI Symbol%3BAcc:MGI:3697448]	2.63661	0.0202411
Gm10640	predicted gene 10640 [Source:MGI Symbol%3BAcc:MGI:3648835]	2.62102	0.000650788
Plin5	perilipin 5 [Source:MGI Symbol%3BAcc:MGI:1914218]	2.61068	3.78921e-05
Slc43a2	solute carrier family 43%2C member 2 [Source:MGI Symbol%3BAcc:MGI:2442746]	2.60848	8.09473e-05
Stc2	stanniocalcin 2 [Source:MGI Symbol%3BAcc:MGI:1316731]	2.60211	0.00019774
Fmo2	flavin containing monooxygenase 2 [Source:MGI Symbol%3BAcc:MGI:1916776]	2.60111	2.00149e-06
Fam46b	family with sequence similarity 46%2C member B [Source:MGI Symbol%3BAcc:MGI:2140500]	2.59735	4.59336e-05
Slc7a6	solute carrier family 7 (cationic amino acid transporter%2C y+ system)%2C member 6 [Source:MGI Symbol%3BAcc:MGI:2142598]	2.59066	2.27756e-06
Gnmt	glycine N-methyltransferase [Source:MGI Symbol%3BAcc:MGI:1202304]	2.58685	0.000675156
Mcmdc2	minichromosome maintenance domain containing 2 [Source:MGI Symbol%3BAcc:MGI:3045334]	2.58632	0.00837653
Cebpd	CCAAT/enhancer binding protein (C/EBP)%2C delta [Source:MGI Symbol%3BAcc:MGI:103573]	2.58458	1.06935e-05
Txnip	thioredoxin interacting protein [Source:MGI Symbol%3BAcc:MGI:1889549]	2.58381	1.14671e-05
Rarres1	retinoic acid receptor responder (tazarotene induced) 1 [Source:MGI Symbol%3BAcc:MGI:1924461]	2.57707	1.76485e-05
Gm21955	predicted gene%2C 21955 [Source:MGI Symbol%3BAcc:MGI:5439424]	2.57645	0.00278211
Slc10a6	solute carrier family 10 (sodium/bile acid cotransporter family)%2C member 6 [Source:MGI Symbol%3BAcc:MGI:1923000]	2.57478	1.06935e-05
Errfi1	ERBB receptor feedback inhibitor 1 [Source:MGI Symbol%3BAcc:MGI:1921405]	2.56674	3.62542e-05
Slc27a2	solute carrier family 27 (fatty acid transporter)%2C member 2 [Source:MGI Symbol%3BAcc:MGI:1347099]	2.56299	0.01086
Crtac1	cartilage acidic protein 1 [Source:MGI Symbol%3BAcc:MGI:1920082]	2.55908	0.0057719
Slc4a8	solute carrier family 4 (anion exchanger)%2C member 8 [Source:MGI Symbol%3BAcc:MGI:1928745]	2.55528	4.59378e-06
Teddm2	transmembrane epididymal family member 2 [Source:MGI Symbol%3BAcc:MGI:1923273]	2.55517	4.12223e-05
Gm18445	predicted gene%2C 18445 [Source:MGI Symbol%3BAcc:MGI:5010630]	2.53834	0.0268226
Ttr	transthyretin [Source:MGI Symbol%3BAcc:MGI:98865]	2.53704	0.00555971
Gm45551	predicted gene 45551 [Source:MGI Symbol%3BAcc:MGI:5791387]	2.52626	3.8917e-06
Adam11	a disintegrin and metallopeptidase domain 11 [Source:MGI Symbol%3BAcc:MGI:1098667]	2.516	0.000517314
Adh6a	alcohol dehydrogenase 6A (class V) [Source:MGI Symbol%3BAcc:MGI:1916367]	2.51144	1.31682e-05
Gm13301	predicted gene 13301 [Source:MGI Symbol%3BAcc:MGI:3707230]	2.507	0.00112668
Usp54	ubiquitin specific peptidase 54 [Source:MGI Symbol%3BAcc:MGI:1926037]	2.50447	4.9153e-05
Peg3	paternally expressed 3 [Source:MGI Symbol%3BAcc:MGI:104748]	2.49894	9.83805e-06
Gm12394	predicted gene 12394 [Source:MGI Symbol%3BAcc:MGI:3649790]	2.49162	0.0229597
Slc25a33	solute carrier family 25%2C member 33 [Source:MGI Symbol%3BAcc:MGI:1917806]	2.479	0.000200596
Slc7a5	solute carrier family 7 (cationic amino acid transporter%2C y+ system)%2C member 5 [Source:MGI Symbol%3BAcc:MGI:1298205]	2.46777	4.01184e-05
Apof	apolipoprotein F [Source:MGI Symbol%3BAcc:MGI:104539]	2.46656	0.0245945
Gm44243	predicted gene%2C 44243 [Source:MGI Symbol%3BAcc:MGI:5690635]	2.46456	0.00375523
Gm37917	predicted gene%2C 37917 [Source:MGI Symbol%3BAcc:MGI:5611145]	2.46167	0.00015463
Sesn1	sestrin 1 [Source:MGI Symbol%3BAcc:MGI:2155278]	2.45969	2.5096e-06
Slc25a34	solute carrier family 25%2C member 34 [Source:MGI Symbol%3BAcc:MGI:2686215]	2.45851	2.62014e-05
Dgat2l6	diacylglycerol O-acyltransferase 2-like 6 [Source:MGI Symbol%3BAcc:MGI:3045268]	2.44646	0.0476514
Kcnt1	potassium channel%2C subfamily T%2C member 1 [Source:MGI Symbol%3BAcc:MGI:1924627]	2.43326	0.00133182
Saa3	serum amyloid A 3 [Source:MGI Symbol%3BAcc:MGI:98223]	2.42382	0.0138505
A3galt2	alpha 1%2C3-galactosyltransferase 2 (isoglobotriaosylceramide synthase) [Source:MGI Symbol%3BAcc:MGI:2685279]	2.42368	0.000624161
Spock2	sparc/osteonectin%2C cwcv and kazal-like domains proteoglycan 2 [Source:MGI Symbol%3BAcc:MGI:1891351]	2.41015	3.89908e-05
Angptl7	angiopoietin-like 7 [Source:MGI Symbol%3BAcc:MGI:3605801]	2.40727	0.0168052
Maff	v-maf musculoaponeurotic fibrosarcoma oncogene family%2C protein F (avian) [Source:MGI Symbol%3BAcc:MGI:96910]	2.4044	7.77224e-06
Lrrtm4	leucine rich repeat transmembrane neuronal 4 [Source:MGI Symbol%3BAcc:MGI:2389180]	2.40402	0.000665028
Gm42566	predicted gene 42566 [Source:MGI Symbol%3BAcc:MGI:5662703]	2.39573	0.016886
Tango2	transport and golgi organization 2 [Source:MGI Symbol%3BAcc:MGI:101825]	2.3912	5.39742e-06
Musk	muscle%2C skeletal%2C receptor tyrosine kinase [Source:MGI Symbol%3BAcc:MGI:103581]	2.36133	0.00569094
Acsm3	acyl-CoA synthetase medium-chain family member 3 [Source:MGI Symbol%3BAcc:MGI:99538]	2.35231	0.00322266
D630039A03Rik	RIKEN cDNA D630039A03 gene [Source:MGI Symbol%3BAcc:MGI:2442889]	2.34948	0.0292201
Chrna9	cholinergic receptor%2C nicotinic%2C alpha polypeptide 9 [Source:MGI Symbol%3BAcc:MGI:1202403]	2.34945	0.00104583
4930486L24Rik	RIKEN cDNA 4930486L24 gene [Source:MGI Symbol%3BAcc:MGI:1922258]	2.34789	0.0045725
Rnf224	ring finger protein 224 [Source:MGI Symbol%3BAcc:MGI:2685603]	2.34658	0.0139111
Setdb2	SET domain%2C bifurcated 2 [Source:MGI Symbol%3BAcc:MGI:2685139]	2.3294	0.00263497
Gm45104	predicted gene 45104 [Source:MGI Symbol%3BAcc:MGI:5753680]	2.32319	1.98096e-05
Gm9522	predicted gene 9522 [Source:MGI Symbol%3BAcc:MGI:3779931]	2.32266	0.0163685
Klhl38	kelch-like 38 [Source:MGI Symbol%3BAcc:MGI:3045310]	2.32175	0.000982758
Lama1	laminin%2C alpha 1 [Source:MGI Symbol%3BAcc:MGI:99892]	2.32165	0.00153879
Vnn1	vanin 1 [Source:MGI Symbol%3BAcc:MGI:108395]	2.3107	0.000469948
Rnd1	Rho family GTPase 1 [Source:MGI Symbol%3BAcc:MGI:2444878]	2.30982	0.000345571
Glul	glutamate-ammonia ligase (glutamine synthetase) [Source:MGI Symbol%3BAcc:MGI:95739]	2.29531	4.97268e-06
Wee1	WEE 1 homolog 1 (S. pombe) [Source:MGI Symbol%3BAcc:MGI:103075]	2.28896	7.33495e-06
Ctgf	connective tissue growth factor [Source:MGI Symbol%3BAcc:MGI:95537]	2.28174	3.89908e-05
Aldh3b3	aldehyde dehydrogenase 3 family%2C member B3 [Source:MGI Symbol%3BAcc:MGI:1920708]	2.27692	0.0153596
Napb	N-ethylmaleimide sensitive fusion protein attachment protein beta [Source:MGI Symbol%3BAcc:MGI:104562]	2.27507	0.000241725
Serpina3h	serine (or cysteine) peptidase inhibitor%2C clade A%2C member 3H [Source:MGI Symbol%3BAcc:MGI:2182839]	2.27324	0.000157511
Ahcy	S-adenosylhomocysteine hydrolase [Source:MGI Symbol%3BAcc:MGI:87968]	2.26446	1.08585e-05
Npas2	neuronal PAS domain protein 2 [Source:MGI Symbol%3BAcc:MGI:109232]	2.24919	0.000257334
Map3k6	mitogen-activated protein kinase kinase kinase 6 [Source:MGI Symbol%3BAcc:MGI:1855691]	2.24816	0.000133849
Cpsf4l	cleavage and polyadenylation specific factor 4-like [Source:MGI Symbol%3BAcc:MGI:1277182]	2.24447	0.00344015
Pdk4	pyruvate dehydrogenase kinase%2C isoenzyme 4 [Source:MGI Symbol%3BAcc:MGI:1351481]	2.24047	0.00350696
Gm43076	predicted gene 43076 [Source:MGI Symbol%3BAcc:MGI:5663213]	2.23939	0.00107283
Slc6a4	solute carrier family 6 (neurotransmitter transporter%2C serotonin)%2C member 4 [Source:MGI Symbol%3BAcc:MGI:96285]	2.23646	2.68503e-05
Fam214a	family with sequence similarity 214%2C member A [Source:MGI Symbol%3BAcc:MGI:2387648]	2.23325	2.5968e-05
Dnah10	dynein%2C axonemal%2C heavy chain 10 [Source:MGI Symbol%3BAcc:MGI:1860299]	2.23181	0.0147115
Gm11730	predicted gene 11730 [Source:MGI Symbol%3BAcc:MGI:3650941]	2.21626	0.0053548
Nfil3	nuclear factor%2C interleukin 3%2C regulated [Source:MGI Symbol%3BAcc:MGI:109495]	2.21373	2.00149e-06
Ica1l	islet cell autoantigen 1-like [Source:MGI Symbol%3BAcc:MGI:1917625]	2.20181	0.00623166
Sgk1	serum/glucocorticoid regulated kinase 1 [Source:MGI Symbol%3BAcc:MGI:1340062]	2.19827	3.55124e-05
Sik1	salt inducible kinase 1 [Source:MGI Symbol%3BAcc:MGI:104754]	2.19693	9.14454e-05
Acat3	acetyl-Coenzyme A acetyltransferase 3 [Source:MGI Symbol%3BAcc:MGI:109182]	2.19557	0.0339159
Rpgrip1	retinitis pigmentosa GTPase regulator interacting protein 1 [Source:MGI Symbol%3BAcc:MGI:1932134]	2.1898	0.00139245
Vipr2	vasoactive intestinal peptide receptor 2 [Source:MGI Symbol%3BAcc:MGI:107166]	2.18323	0.00254286
Sema5a	sema domain%2C seven thrombospondin repeats (type 1 and type 1-like)%2C transmembrane domain (TM) and short cytoplasmic domain%2C (semaphorin) 5A [Source:MGI Symbol%3BAcc:MGI:107556]	2.16447	9.14601e-05
Irs2	insulin receptor substrate 2 [Source:MGI Symbol%3BAcc:MGI:109334]	2.16175	0.000163824
Otud7a	OTU domain containing 7A [Source:MGI Symbol%3BAcc:MGI:2158505]	2.15696	0.0343843
Sh2d2a	SH2 domain containing 2A [Source:MGI Symbol%3BAcc:MGI:1351596]	2.14635	0.00340993
Hs3st3a1	heparan sulfate (glucosamine) 3-O-sulfotransferase 3A1 [Source:MGI Symbol%3BAcc:MGI:1333861]	2.13654	0.00220136
Adgrv1	adhesion G protein-coupled receptor V1 [Source:MGI Symbol%3BAcc:MGI:1274784]	2.13418	0.00012525
Pglyrp1	peptidoglycan recognition protein 1 [Source:MGI Symbol%3BAcc:MGI:1345092]	2.13103	0.00218319
Mlph	melanophilin [Source:MGI Symbol%3BAcc:MGI:2176380]	2.12934	0.000157511
Arrdc2	arrestin domain containing 2 [Source:MGI Symbol%3BAcc:MGI:1918057]	2.1265	4.26728e-05
1810041L15Rik	RIKEN cDNA 1810041L15 gene [Source:MGI Symbol%3BAcc:MGI:1919551]	2.12387	0.0480434
Trnp1	TMF1-regulated nuclear protein 1 [Source:MGI Symbol%3BAcc:MGI:1916789]	2.12124	5.14513e-06
Pnpla7	patatin-like phospholipase domain containing 7 [Source:MGI Symbol%3BAcc:MGI:2385325]	2.11996	0.000142692
Gm45774	predicted gene 45774 [Source:MGI Symbol;Acc:MGI:5804889]	2.11888	0.0287978
Ces4a	carboxylesterase 4A [Source:MGI Symbol%3BAcc:MGI:2384581]	2.10529	0.0247252
Slc25a18	solute carrier family 25 (mitochondrial carrier)%2C member 18 [Source:MGI Symbol%3BAcc:MGI:1919053]	2.10436	0.0113943
Hyal4	hyaluronoglucosaminidase 4 [Source:MGI Symbol%3BAcc:MGI:1924292]	2.10326	0.00806356
Bmpr1b	bone morphogenetic protein receptor%2C type 1B [Source:MGI Symbol%3BAcc:MGI:107191]	2.10275	0.00265377
Phf11c	PHD finger protein 11C [Source:MGI Symbol%3BAcc:MGI:3648476]	2.0996	0.00258895
Hpgd	hydroxyprostaglandin dehydrogenase 15 (NAD) [Source:MGI Symbol%3BAcc:MGI:108085]	2.09848	0.00119686
Ereg	epiregulin [Source:MGI Symbol%3BAcc:MGI:107508]	2.09597	0.028264
Pbld2	phenazine biosynthesis-like protein domain containing 2 [Source:MGI Symbol%3BAcc:MGI:1914557]	2.09519	0.000578715
Cth	cystathionase (cystathionine gamma-lyase) [Source:MGI Symbol%3BAcc:MGI:1339968]	2.08639	0.00481488
Rgsl1	regulator of G-protein signaling like 1 [Source:MGI Symbol%3BAcc:MGI:2685048]	2.08012	0.00388602
Hdc	histidine decarboxylase [Source:MGI Symbol%3BAcc:MGI:96062]	2.07518	0.000312142
Dlk2	delta-like 2 homolog (Drosophila) [Source:MGI Symbol%3BAcc:MGI:2146838]	2.07132	4.19444e-05
Gm20400	predicted gene 20400 [Source:MGI Symbol%3BAcc:MGI:5141865]	2.07044	0.0154222
Avpr1a	arginine vasopressin receptor 1A [Source:MGI Symbol%3BAcc:MGI:1859216]	2.06852	0.00163761
Sez6l	seizure related 6 homolog like [Source:MGI Symbol%3BAcc:MGI:1935121]	2.06687	0.00803128
Nmb	neuromedin B [Source:MGI Symbol%3BAcc:MGI:1915289]	2.06259	0.000584178
Chac1	ChaC%2C cation transport regulator 1 [Source:MGI Symbol%3BAcc:MGI:1916315]	2.06014	0.0011752
Arl4d	ADP-ribosylation factor-like 4D [Source:MGI Symbol%3BAcc:MGI:1933155]	2.05668	1.8828e-05
Mettl21e	methyltransferase like 21E [Source:MGI Symbol%3BAcc:MGI:2685837]	2.04365	0.0322542
Kcnj15	potassium inwardly-rectifying channel%2C subfamily J%2C member 15 [Source:MGI Symbol%3BAcc:MGI:1310000]	2.04335	9.57681e-05
Gadd45g	growth arrest and DNA-damage-inducible 45 gamma [Source:MGI Symbol%3BAcc:MGI:1346325]	2.03522	0.00903459
Tmem116	transmembrane protein 116 [Source:MGI Symbol%3BAcc:MGI:1924712]	2.02454	8.64844e-05
Catsperd	catsper channel auxiliary subunit delta [Source:MGI Symbol%3BAcc:MGI:2147030]	2.01672	0.0192677
Scin	scinderin [Source:MGI Symbol%3BAcc:MGI:1306794]	2.015	4.15327e-05
Acer2	alkaline ceramidase 2 [Source:MGI Symbol%3BAcc:MGI:1920932]	2.0128	0.000132447
Fbxo32	F-box protein 32 [Source:MGI Symbol%3BAcc:MGI:1914981]	2.01237	0.00276382
Cyp27a1	cytochrome P450%2C family 27%2C subfamily a%2C polypeptide 1 [Source:MGI Symbol%3BAcc:MGI:88594]	2.01139	1.08585e-05
Galnt15	UDP-N-acetyl-alpha-D-galactosamine:polypeptide N-acetylgalactosaminyltransferase 15 [Source:MGI Symbol%3BAcc:MGI:1926004]	2.00187	0.000164504
Serpina3n	serine (or cysteine) peptidase inhibitor%2C clade A%2C member 3N [Source:MGI Symbol%3BAcc:MGI:105045]	1.99621	0.0011717
Gm29084	predicted gene 29084 [Source:MGI Symbol%3BAcc:MGI:5579790]	1.99616	0.000373822
Rnf125	ring finger protein 125 [Source:MGI Symbol%3BAcc:MGI:1914914]	1.99537	0.00654498
Ablim3	actin binding LIM protein family%2C member 3 [Source:MGI Symbol%3BAcc:MGI:2442582]	1.99362	0.000533703
Aloxe3	arachidonate lipoxygenase 3 [Source:MGI Symbol%3BAcc:MGI:1345140]	1.99287	0.000271881
Hopx	HOP homeobox [Source:MGI Symbol%3BAcc:MGI:1916782]	1.99206	0.000243311
Inmt	indolethylamine N-methyltransferase [Source:MGI Symbol%3BAcc:MGI:102963]	1.99177	0.00627339
Enpp1	ectonucleotide pyrophosphatase/phosphodiesterase 1 [Source:MGI Symbol%3BAcc:MGI:97370]	1.99064	1.06935e-05
Rufy4	RUN and FYVE domain containing 4 [Source:MGI Symbol%3BAcc:MGI:3588214]	1.98669	1.50376e-05
Tmem140	transmembrane protein 140 [Source:MGI Symbol%3BAcc:MGI:1915737]	1.98312	9.14853e-06
Il18rap	interleukin 18 receptor accessory protein [Source:MGI Symbol%3BAcc:MGI:1338888]	1.98308	0.0113533
Adamts17	a disintegrin-like and metallopeptidase (reprolysin type) with thrombospondin type 1 motif%2C 17 [Source:MGI Symbol%3BAcc:MGI:3588195]	1.98254	0.00769453
Ston1	stonin 1 [Source:MGI Symbol%3BAcc:MGI:1924307]	1.98165	7.98984e-05
Gm13398	predicted gene 13398 [Source:MGI Symbol%3BAcc:MGI:3652315]	1.981	0.0262999
5430427M07Rik	RIKEN cDNA 5430427M07 gene [Source:MGI Symbol%3BAcc:MGI:1918599]	1.97998	0.0186519
Srrm4	serine/arginine repetitive matrix 4 [Source:MGI Symbol%3BAcc:MGI:1916205]	1.96075	0.00754368
Tns4	tensin 4 [Source:MGI Symbol%3BAcc:MGI:2144377]	1.95814	0.0011663
5430430B14Rik	RIKEN cDNA 5430430B14 gene [Source:MGI Symbol%3BAcc:MGI:1918674]	1.95713	0.0207296
S100a8	S100 calcium binding protein A8 (calgranulin A) [Source:MGI Symbol%3BAcc:MGI:88244]	1.94972	0.0494451
Defb1	defensin beta 1 [Source:MGI Symbol%3BAcc:MGI:1096878]	1.9442	0.00517399
Slc15a1	solute carrier family 15 (oligopeptide transporter)%2C member 1 [Source:MGI Symbol%3BAcc:MGI:1861376]	1.93854	0.0021429
Sox4	SRY (sex determining region Y)-box 4 [Source:MGI Symbol%3BAcc:MGI:98366]	1.93838	9.26584e-05
Per1	period circadian clock 1 [Source:MGI Symbol%3BAcc:MGI:1098283]	1.93726	0.000841361
Slc15a2	solute carrier family 15 (H+/peptide transporter)%2C member 2 [Source:MGI Symbol%3BAcc:MGI:1890457]	1.93669	0.0239798
Slc23a3	solute carrier family 23 (nucleobase transporters)%2C member 3 [Source:MGI Symbol%3BAcc:MGI:104516]	1.93572	0.00405173
Adora1	adenosine A1 receptor [Source:MGI Symbol%3BAcc:MGI:99401]	1.93178	0.00412325
Gm42860	predicted gene 42860 [Source:MGI Symbol%3BAcc:MGI:5662997]	1.93145	0.000169515
Slc30a2	solute carrier family 30 (zinc transporter)%2C member 2 [Source:MGI Symbol%3BAcc:MGI:106637]	1.93086	0.0389909
Nyap1	neuronal tyrosine-phosphorylated phosphoinositide 3-kinase adaptor 1 [Source:MGI Symbol%3BAcc:MGI:2443880]	1.92625	0.000114998
Gm12424	predicted gene 12424 [Source:MGI Symbol%3BAcc:MGI:3650991]	1.92264	0.0191777
Slc39a8	solute carrier family 39 (metal ion transporter)%2C member 8 [Source:MGI Symbol%3BAcc:MGI:1914797]	1.91977	0.000580759
Rapgef4	Rap guanine nucleotide exchange factor (GEF) 4 [Source:MGI Symbol%3BAcc:MGI:1917723]	1.91545	0.000177408
Kcnip2	Kv channel-interacting protein 2 [Source:MGI Symbol%3BAcc:MGI:2135916]	1.91106	0.00836194
Msc	musculin [Source:MGI Symbol%3BAcc:MGI:1333884]	1.9085	0.00321503
Plagl1	pleiomorphic adenoma gene-like 1 [Source:MGI Symbol%3BAcc:MGI:1100874]	1.9057	0.0067754
Tfdp2	transcription factor Dp 2 [Source:MGI Symbol%3BAcc:MGI:107167]	1.90482	3.72798e-05
Cyp2e1	cytochrome P450%2C family 2%2C subfamily e%2C polypeptide 1 [Source:MGI Symbol%3BAcc:MGI:88607]	1.90089	0.0118124
Slc1a1	solute carrier family 1 (neuronal/epithelial high affinity glutamate transporter%2C system Xag)%2C member 1 [Source:MGI Symbol%3BAcc:MGI:105083]	1.9003	0.000493607
Sh3bp4	SH3-domain binding protein 4 [Source:MGI Symbol%3BAcc:MGI:2138297]	1.89783	1.3171e-05
Ilvbl	ilvB (bacterial acetolactate synthase)-like [Source:MGI Symbol%3BAcc:MGI:1351911]	1.89659	2.5096e-06
Ccdc162	coiled-coil domain containing 162 [Source:MGI Symbol%3BAcc:MGI:1923223]	1.89545	0.00234504
Cyp39a1	cytochrome P450%2C family 39%2C subfamily a%2C polypeptide 1 [Source:MGI Symbol%3BAcc:MGI:1927096]	1.8954	3.8917e-06
Ip6k2	inositol hexaphosphate kinase 2 [Source:MGI Symbol%3BAcc:MGI:1923750]	1.89319	3.8917e-06
Stc1	stanniocalcin 1 [Source:MGI Symbol%3BAcc:MGI:109131]	1.893	0.032222
Gpr137c	G protein-coupled receptor 137C [Source:MGI Symbol%3BAcc:MGI:1917963]	1.89298	0.012537
Kcnk1	potassium channel%2C subfamily K%2C member 1 [Source:MGI Symbol%3BAcc:MGI:109322]	1.89213	0.00458084
Lvrn	laeverin [Source:MGI Symbol%3BAcc:MGI:1921824]	1.88923	0.0113918
Gpnmb	glycoprotein (transmembrane) nmb [Source:MGI Symbol%3BAcc:MGI:1934765]	1.88869	0.0022542
Styk1	serine/threonine/tyrosine kinase 1 [Source:MGI Symbol%3BAcc:MGI:2141396]	1.87936	0.0120853
Mup-ps16	major urinary protein%2C pseudogene 16 [Source:MGI Symbol%3BAcc:MGI:3645603]	1.87896	0.0418493
Sh2d4b	SH2 domain containing 4B [Source:MGI Symbol%3BAcc:MGI:1925182]	1.87855	0.00898722
Gpihbp1	GPI-anchored HDL-binding protein 1 [Source:MGI Symbol%3BAcc:MGI:1915703]	1.8781	0.000298448
Csrnp2	cysteine-serine-rich nuclear protein 2 [Source:MGI Symbol%3BAcc:MGI:2386852]	1.87589	8.64844e-05
Ypel1	yippee-like 1 (Drosophila) [Source:MGI Symbol%3BAcc:MGI:1913303]	1.87367	0.0007744
Lox	lysyl oxidase [Source:MGI Symbol%3BAcc:MGI:96817]	1.87325	0.0102302
Lrrc36	leucine rich repeat containing 36 [Source:MGI Symbol%3BAcc:MGI:2448585]	1.86847	0.00304183
Agt	angiotensinogen (serpin peptidase inhibitor%2C clade A%2C member 8) [Source:MGI Symbol%3BAcc:MGI:87963]	1.8675	0.00094657
Rdh16	retinol dehydrogenase 16 [Source:MGI Symbol%3BAcc:MGI:1201375]	1.86748	0.0125086
Zfand4	zinc finger%2C AN1-type domain 4 [Source:MGI Symbol%3BAcc:MGI:1914742]	1.86065	0.0160754
Penk	preproenkephalin [Source:MGI Symbol%3BAcc:MGI:104629]	1.86038	0.00784973
Mapk1ip1	mitogen-activated protein kinase 1 interacting protein 1 [Source:MGI Symbol%3BAcc:MGI:1916796]	1.85666	9.44278e-05
Cd59a	CD59a antigen [Source:MGI Symbol%3BAcc:MGI:109177]	1.85324	0.000503949
Pde4c	phosphodiesterase 4C%2C cAMP specific [Source:MGI Symbol%3BAcc:MGI:99556]	1.85043	0.000880215
Phyhd1	phytanoyl-CoA dioxygenase domain containing 1 [Source:MGI Symbol%3BAcc:MGI:3612860]	1.84731	0.000383027
Arhgef37	Rho guanine nucleotide exchange factor (GEF) 37 [Source:MGI Symbol%3BAcc:MGI:3045339]	1.84719	0.00456066
Tmigd1	transmembrane and immunoglobulin domain containing 1 [Source:MGI Symbol%3BAcc:MGI:1913851]	1.84563	0.00818502
Zfp984	zinc finger protein 984 [Source:MGI Symbol%3BAcc:MGI:3651978]	1.84482	0.0214344
Prrg3	proline rich Gla (G-carboxyglutamic acid) 3 (transmembrane) [Source:MGI Symbol%3BAcc:MGI:2685214]	1.84334	0.00422107
Lamc3	laminin gamma 3 [Source:MGI Symbol%3BAcc:MGI:1344394]	1.84297	0.0308427
Shmt1	serine hydroxymethyltransferase 1 (soluble) [Source:MGI Symbol%3BAcc:MGI:98299]	1.83914	9.20064e-05
Rec8	REC8 meiotic recombination protein [Source:MGI Symbol%3BAcc:MGI:1929645]	1.83442	0.00834981
Cyp2f2	cytochrome P450%2C family 2%2C subfamily f%2C polypeptide 2 [Source:MGI Symbol%3BAcc:MGI:88608]	1.83301	0.014586
Eaf2	ELL associated factor 2 [Source:MGI Symbol%3BAcc:MGI:2146616]	1.83076	0.013486
Arg2	arginase type II [Source:MGI Symbol%3BAcc:MGI:1330806]	1.82961	0.00422991
Klf9	Kruppel-like factor 9 [Source:MGI Symbol%3BAcc:MGI:1333856]	1.82817	0.000840864
Btg2	B cell translocation gene 2%2C anti-proliferative [Source:MGI Symbol%3BAcc:MGI:108384]	1.82782	2.34189e-05
Itpkc	inositol 1%2C4%2C5-trisphosphate 3-kinase C [Source:MGI Symbol%3BAcc:MGI:2442554]	1.82759	8.49499e-05
Gabrr2	gamma-aminobutyric acid (GABA) C receptor%2C subunit rho 2 [Source:MGI Symbol%3BAcc:MGI:95626]	1.82275	0.0116488
Fam3b	family with sequence similarity 3%2C member B [Source:MGI Symbol%3BAcc:MGI:1270150]	1.81856	0.00215501
Zdbf2	zinc finger%2C DBF-type containing 2 [Source:MGI Symbol%3BAcc:MGI:1921134]	1.81754	0.0339159
Prodh	proline dehydrogenase [Source:MGI Symbol%3BAcc:MGI:97770]	1.81718	9.14454e-05
Ankrd9	ankyrin repeat domain 9 [Source:MGI Symbol%3BAcc:MGI:1921501]	1.81545	0.000718479
Prom1	prominin 1 [Source:MGI Symbol%3BAcc:MGI:1100886]	1.813	0.00703701
Kif17	kinesin family member 17 [Source:MGI Symbol%3BAcc:MGI:1098229]	1.81025	0.0197074
Kcnc4	potassium voltage gated channel%2C Shaw-related subfamily%2C member 4 [Source:MGI Symbol%3BAcc:MGI:96670]	1.80922	0.0044064
Gm15725	predicted gene 15725 [Source:MGI Symbol%3BAcc:MGI:3833682]	1.80614	0.0400849
Lpin1	lipin 1 [Source:MGI Symbol%3BAcc:MGI:1891340]	1.80028	0.0192202
Gabarapl1	gamma-aminobutyric acid (GABA) A receptor-associated protein-like 1 [Source:MGI Symbol%3BAcc:MGI:1914980]	1.79623	8.09473e-05
Trpc4	transient receptor potential cation channel%2C subfamily C%2C member 4 [Source:MGI Symbol%3BAcc:MGI:109525]	1.79205	0.00705854
Fbxo31	F-box protein 31 [Source:MGI Symbol%3BAcc:MGI:1354708]	1.79147	0.00120803
Gm42970	predicted gene 42970 [Source:MGI Symbol%3BAcc:MGI:5663107]	1.79136	0.0389643
Lmod2	leiomodin 2 (cardiac) [Source:MGI Symbol%3BAcc:MGI:2135672]	1.78602	0.0269029
Lifr	leukemia inhibitory factor receptor [Source:MGI Symbol%3BAcc:MGI:96788]	1.78375	0.000293478
Tle6	transducin-like enhancer of split 6 [Source:MGI Symbol%3BAcc:MGI:2149593]	1.78077	0.000570696
Cfap45	cilia and flagella associated protein 45 [Source:MGI Symbol%3BAcc:MGI:1919120]	1.78077	0.01539
Slc2a3	solute carrier family 2 (facilitated glucose transporter)%2C member 3 [Source:MGI Symbol%3BAcc:MGI:95757]	1.77976	0.00098185
Scgb1a1	secretoglobin%2C family 1A%2C member 1 (uteroglobin) [Source:MGI Symbol%3BAcc:MGI:98919]	1.77891	0.0191402
Mmrn1	multimerin 1 [Source:MGI Symbol%3BAcc:MGI:1918195]	1.77701	0.0195332
Il1f8	interleukin 1 family%2C member 8 [Source:MGI Symbol%3BAcc:MGI:1916927]	1.77449	0.0428418
Slc25a27	solute carrier family 25%2C member 27 [Source:MGI Symbol%3BAcc:MGI:1921261]	1.77306	0.000661193
Fibin	fin bud initiation factor homolog (zebrafish) [Source:MGI Symbol%3BAcc:MGI:1914856]	1.77299	0.00220136
Gm44215	predicted gene%2C 44215 [Source:MGI Symbol%3BAcc:MGI:5690607]	1.76941	0.0178535
Cep85l	centrosomal protein 85-like [Source:MGI Symbol%3BAcc:MGI:3642684]	1.76704	0.0198141
Irx2	Iroquois related homeobox 2 (Drosophila) [Source:MGI Symbol%3BAcc:MGI:1197526]	1.76475	0.000177408
Gm17189	predicted gene 17189 [Source:MGI Symbol%3BAcc:MGI:4938016]	1.76368	0.00347558
Hrnr	hornerin [Source:MGI Symbol%3BAcc:MGI:3046938]	1.75886	0.039204
Mlxip	MLX interacting protein [Source:MGI Symbol%3BAcc:MGI:2141183]	1.75837	0.00365825
0610038B21Rik	RIKEN cDNA 0610038B21 gene [Source:MGI Symbol%3BAcc:MGI:1917595]	1.75666	0.00922039
Elovl7	ELOVL family member 7%2C elongation of long chain fatty acids (yeast) [Source:MGI Symbol%3BAcc:MGI:1921809]	1.75598	0.00208066
Bcl6	B cell leukemia/lymphoma 6 [Source:MGI Symbol%3BAcc:MGI:107187]	1.75526	0.000157511
Usp43	ubiquitin specific peptidase 43 [Source:MGI Symbol%3BAcc:MGI:2444541]	1.75481	0.0174707
Hephl1	hephaestin-like 1 [Source:MGI Symbol%3BAcc:MGI:2685355]	1.7528	0.0012679
Ms4a4d	membrane-spanning 4-domains%2C subfamily A%2C member 4D [Source:MGI Symbol%3BAcc:MGI:1913857]	1.75158	0.0243825
Angptl4	angiopoietin-like 4 [Source:MGI Symbol%3BAcc:MGI:1888999]	1.74846	0.000348006
Ppp1r3c	protein phosphatase 1%2C regulatory (inhibitor) subunit 3C [Source:MGI Symbol%3BAcc:MGI:1858229]	1.74704	0.00387633
Cox4i2	cytochrome c oxidase subunit IV isoform 2 [Source:MGI Symbol%3BAcc:MGI:2135755]	1.74605	0.0163253
Ctxn3	cortexin 3 [Source:MGI Symbol%3BAcc:MGI:3642816]	1.74527	0.0456496
Sytl3	synaptotagmin-like 3 [Source:MGI Symbol%3BAcc:MGI:1933367]	1.74174	0.0184319
Unc5b	unc-5 netrin receptor B [Source:MGI Symbol%3BAcc:MGI:894703]	1.74082	0.000353667
Sult1a1	sulfotransferase family 1A%2C phenol-preferring%2C member 1 [Source:MGI Symbol%3BAcc:MGI:102896]	1.73527	0.00059976
Smpd2	sphingomyelin phosphodiesterase 2%2C neutral [Source:MGI Symbol%3BAcc:MGI:1278330]	1.73509	3.13871e-05
Prg4	proteoglycan 4 (megakaryocyte stimulating factor%2C articular superficial zone protein) [Source:MGI Symbol%3BAcc:MGI:1891344]	1.73333	0.0373523
Gm10638	predicted gene 10638 [Source:MGI Symbol%3BAcc:MGI:3704316]	1.73186	0.0457286
Jade2	jade family PHD finger 2 [Source:MGI Symbol%3BAcc:MGI:1924151]	1.73064	0.00246419
Kng2	kininogen 2 [Source:MGI Symbol%3BAcc:MGI:3027157]	1.72961	0.0314308
Neil2	nei like 2 (E. coli) [Source:MGI Symbol%3BAcc:MGI:2686058]	1.72752	0.0208384
Cyp2b19	cytochrome P450%2C family 2%2C subfamily b%2C polypeptide 19 [Source:MGI Symbol%3BAcc:MGI:107303]	1.72397	0.00220136
Art5	ADP-ribosyltransferase 5 [Source:MGI Symbol%3BAcc:MGI:107948]	1.72258	0.00250472
Papss2	3'-phosphoadenosine 5'-phosphosulfate synthase 2 [Source:MGI Symbol%3BAcc:MGI:1330223]	1.72204	0.000345455
Ces2f	carboxylesterase 2F [Source:MGI Symbol%3BAcc:MGI:1919153]	1.71999	0.0018146
Orm3	orosomucoid 3 [Source:MGI Symbol%3BAcc:MGI:97445]	1.71964	0.0433438
Rhox10	reproductive homeobox 10 [Source:MGI Symbol%3BAcc:MGI:3580249]	1.71934	0.0295796
Gpr1	G protein-coupled receptor 1 [Source:MGI Symbol%3BAcc:MGI:2385324]	1.7192	0.0498243
Sult5a1	sulfotransferase family 5A%2C member 1 [Source:MGI Symbol%3BAcc:MGI:1931463]	1.71695	0.00293358
Zc2hc1c	zinc finger%2C C2HC-type containing 1C [Source:MGI Symbol%3BAcc:MGI:1919600]	1.71341	0.020165
Cldn15	claudin 15 [Source:MGI Symbol%3BAcc:MGI:1913103]	1.71198	0.00243489
Tbx6	T-box 6 [Source:MGI Symbol%3BAcc:MGI:102539]	1.70891	0.00174933
Ttll7	tubulin tyrosine ligase-like family%2C member 7 [Source:MGI Symbol%3BAcc:MGI:1918142]	1.70791	0.00250259
2600014E21Rik	RIKEN cDNA 2600014E21 gene [Source:MGI Symbol%3BAcc:MGI:1919384]	1.70311	0.0227148
Pla2g4e	phospholipase A2%2C group IVE [Source:MGI Symbol%3BAcc:MGI:1919144]	1.70154	0.00697304
Tcp11l2	t-complex 11 (mouse) like 2 [Source:MGI Symbol%3BAcc:MGI:2444679]	1.70145	0.000451749
Gm37123	predicted gene%2C 37123 [Source:MGI Symbol%3BAcc:MGI:5610351]	1.7009	0.0399478
Syne2	spectrin repeat containing%2C nuclear envelope 2 [Source:MGI Symbol%3BAcc:MGI:2449316]	1.6997	0.00434911
Tepsin	TEPSIN%2C adaptor related protein complex 4 accessory protein [Source:MGI Symbol%3BAcc:MGI:1926027]	1.69759	1.90704e-05
Dock5	dedicator of cytokinesis 5 [Source:MGI Symbol%3BAcc:MGI:2652871]	1.69643	0.000852654
B4galnt3	beta-1%2C4-N-acetyl-galactosaminyl transferase 3 [Source:MGI Symbol%3BAcc:MGI:3041155]	1.69615	0.0196934
Sun1	Sad1 and UNC84 domain containing 1 [Source:MGI Symbol%3BAcc:MGI:1924303]	1.69442	0.000230026
Xylt2	xylosyltransferase II [Source:MGI Symbol%3BAcc:MGI:2444797]	1.69329	0.000328203
Lrig3	leucine-rich repeats and immunoglobulin-like domains 3 [Source:MGI Symbol%3BAcc:MGI:2443955]	1.69246	0.0013248
Ggact	gamma-glutamylamine cyclotransferase [Source:MGI Symbol%3BAcc:MGI:2385008]	1.69226	0.000654549
Khnyn	KH and NYN domain containing [Source:MGI Symbol%3BAcc:MGI:2451333]	1.69126	0.00633877
Fam214b	family with sequence similarity 214%2C member B [Source:MGI Symbol%3BAcc:MGI:2441854]	1.68952	1.9051e-05
Zcchc8	zinc finger%2C CCHC domain containing 8 [Source:MGI Symbol%3BAcc:MGI:1917900]	1.68935	9.08674e-06
Pfkfb1	6-phosphofructo-2-kinase/fructose-2%2C6-biphosphatase 1 [Source:MGI Symbol%3BAcc:MGI:107816]	1.68844	0.00206297
Ptpru	protein tyrosine phosphatase%2C receptor type%2C U [Source:MGI Symbol%3BAcc:MGI:1321151]	1.68366	0.0177266
Ccbe1	collagen and calcium binding EGF domains 1 [Source:MGI Symbol%3BAcc:MGI:2445053]	1.68237	0.0400849
Rhebl1	Ras homolog enriched in brain like 1 [Source:MGI Symbol%3BAcc:MGI:1916409]	1.68044	0.00405162
Slc29a2	solute carrier family 29 (nucleoside transporters)%2C member 2 [Source:MGI Symbol%3BAcc:MGI:1345278]	1.67764	0.00149174
Cyp2d22	cytochrome P450%2C family 2%2C subfamily d%2C polypeptide 22 [Source:MGI Symbol%3BAcc:MGI:1929474]	1.67667	0.000832684
Gm10603	predicted gene 10603 [Source:MGI Symbol%3BAcc:MGI:3642592]	1.67519	0.0160754
Bambi	BMP and activin membrane-bound inhibitor [Source:MGI Symbol%3BAcc:MGI:1915260]	1.67416	0.00805108
Plet1	placenta expressed transcript 1 [Source:MGI Symbol%3BAcc:MGI:1923759]	1.67253	0.00410728
Rasd1	RAS%2C dexamethasone-induced 1 [Source:MGI Symbol%3BAcc:MGI:1270848]	1.67149	0.0129025
Nkpd1	NTPase%2C KAP family P-loop domain containing 1 [Source:MGI Symbol%3BAcc:MGI:1916797]	1.66739	0.0116488
Porcn	porcupine homolog (Drosophila) [Source:MGI Symbol%3BAcc:MGI:1890212]	1.66546	0.000160921
Nov	nephroblastoma overexpressed gene [Source:MGI Symbol%3BAcc:MGI:109185]	1.66454	0.0353498
Igfbp3	insulin-like growth factor binding protein 3 [Source:MGI Symbol%3BAcc:MGI:96438]	1.66451	0.00121585
Slc46a2	solute carrier family 46%2C member 2 [Source:MGI Symbol%3BAcc:MGI:1353616]	1.66446	0.0134135
Ucp3	uncoupling protein 3 (mitochondrial%2C proton carrier) [Source:MGI Symbol%3BAcc:MGI:1099787]	1.66418	0.0178581
Acsbg1	acyl-CoA synthetase bubblegum family member 1 [Source:MGI Symbol%3BAcc:MGI:2385656]	1.65965	0.0054947
Rbp7	retinol binding protein 7%2C cellular [Source:MGI Symbol%3BAcc:MGI:1890409]	1.65941	0.0268069
Sh3yl1	Sh3 domain YSC-like 1 [Source:MGI Symbol%3BAcc:MGI:1346118]	1.65747	0.000897932
Dhtkd1	dehydrogenase E1 and transketolase domain containing 1 [Source:MGI Symbol%3BAcc:MGI:2445096]	1.65723	0.00149174
Epha1	Eph receptor A1 [Source:MGI Symbol%3BAcc:MGI:107381]	1.65328	0.00606479
Ivl	involucrin [Source:MGI Symbol%3BAcc:MGI:96626]	1.64852	0.0173259
Wbscr27	Williams Beuren syndrome chromosome region 27 (human) [Source:MGI Symbol%3BAcc:MGI:1933146]	1.6479	0.000654108
Foxo3	forkhead box O3 [Source:MGI Symbol%3BAcc:MGI:1890081]	1.64764	0.00440939
Socs2	suppressor of cytokine signaling 2 [Source:MGI Symbol%3BAcc:MGI:1201787]	1.64726	0.00340993
Espn	espin [Source:MGI Symbol%3BAcc:MGI:1861630]	1.64714	0.0199209
Bcl2l11	BCL2-like 11 (apoptosis facilitator) [Source:MGI Symbol%3BAcc:MGI:1197519]	1.64711	0.000433408
Tmem139	transmembrane protein 139 [Source:MGI Symbol%3BAcc:MGI:1924444]	1.64691	0.00750666
Ccl27a	chemokine (C-C motif) ligand 27A [Source:MGI Symbol%3BAcc:MGI:1343459]	1.6468	0.00465401
Cpne7	copine VII [Source:MGI Symbol%3BAcc:MGI:2142747]	1.6456	0.0193392
B4galnt1	beta-1%2C4-N-acetyl-galactosaminyl transferase 1 [Source:MGI Symbol%3BAcc:MGI:1342057]	1.6437	0.000289752
Dkk2	dickkopf WNT signaling pathway inhibitor 2 [Source:MGI Symbol%3BAcc:MGI:1890663]	1.64292	0.0293581
Cldn1	claudin 1 [Source:MGI Symbol%3BAcc:MGI:1276109]	1.64262	0.000778622
Plk3	polo-like kinase 3 [Source:MGI Symbol%3BAcc:MGI:109604]	1.63695	0.039204
Abhd2	abhydrolase domain containing 2 [Source:MGI Symbol%3BAcc:MGI:1914344]	1.63634	0.00407327
Noct	nocturnin [Source:MGI Symbol%3BAcc:MGI:109382]	1.63409	0.00103274
Tgfa	transforming growth factor alpha [Source:MGI Symbol%3BAcc:MGI:98724]	1.63355	0.0250734
Wfikkn2	WAP%2C follistatin/kazal%2C immunoglobulin%2C kunitz and netrin domain containing 2 [Source:MGI Symbol%3BAcc:MGI:2669209]	1.63294	0.0236243
Pde9a	phosphodiesterase 9A [Source:MGI Symbol%3BAcc:MGI:1277179]	1.63275	0.00456587
Nim1k	NIM1 serine/threonine protein kinase [Source:MGI Symbol%3BAcc:MGI:2442399]	1.63271	0.0184348
Stard13	StAR-related lipid transfer (START) domain containing 13 [Source:MGI Symbol%3BAcc:MGI:2385331]	1.63195	0.00896767
Gm28035	predicted gene%2C 28035 [Source:MGI Symbol%3BAcc:MGI:5547771]	1.63183	0.000291726
Cidec	cell death-inducing DFFA-like effector c [Source:MGI Symbol%3BAcc:MGI:95585]	1.63094	0.0370924
Serpine1	serine (or cysteine) peptidase inhibitor%2C clade E%2C member 1 [Source:MGI Symbol%3BAcc:MGI:97608]	1.62883	0.0253768
Wnt16	wingless-type MMTV integration site family%2C member 16 [Source:MGI Symbol%3BAcc:MGI:2136018]	1.62883	0.0165389
Edem3	ER degradation enhancer%2C mannosidase alpha-like 3 [Source:MGI Symbol%3BAcc:MGI:1914217]	1.62869	0.00105648
Cblb	Casitas B-lineage lymphoma b [Source:MGI Symbol%3BAcc:MGI:2146430]	1.62751	0.000242274
Serpina3g	serine (or cysteine) peptidase inhibitor%2C clade A%2C member 3G [Source:MGI Symbol%3BAcc:MGI:105046]	1.62732	0.0305083
Cep112it	centrosomal protein 112%2C intronic transcript [Source:MGI Symbol%3BAcc:MGI:3649867]	1.62672	0.0161666
Aox3	aldehyde oxidase 3 [Source:MGI Symbol%3BAcc:MGI:1918974]	1.62631	0.0488163
Anapc16	anaphase promoting complex subunit 16 [Source:MGI Symbol%3BAcc:MGI:1289325]	1.62604	0.000408869
Acss3	acyl-CoA synthetase short-chain family member 3 [Source:MGI Symbol%3BAcc:MGI:2685720]	1.62565	0.0150527
Xdh	xanthine dehydrogenase [Source:MGI Symbol%3BAcc:MGI:98973]	1.62427	0.00571939
Clu	clusterin [Source:MGI Symbol%3BAcc:MGI:88423]	1.62387	0.00323618
Trim7	tripartite motif-containing 7 [Source:MGI Symbol%3BAcc:MGI:2137353]	1.62332	0.000367675
Ntn4	netrin 4 [Source:MGI Symbol%3BAcc:MGI:1888978]	1.6228	0.000177408
Gm36879	predicted gene, 36879 [Source:MGI Symbol;Acc:MGI:5596038]	1.62252	0.0113209
Nampt	nicotinamide phosphoribosyltransferase [Source:MGI Symbol%3BAcc:MGI:1929865]	1.62158	0.000908471
Sorbs3	sorbin and SH3 domain containing 3 [Source:MGI Symbol%3BAcc:MGI:700013]	1.62128	0.00196177
Ssh2	slingshot homolog 2 (Drosophila) [Source:MGI Symbol%3BAcc:MGI:2679255]	1.62116	0.00119686
Slc7a2	solute carrier family 7 (cationic amino acid transporter%2C y+ system)%2C member 2 [Source:MGI Symbol%3BAcc:MGI:99828]	1.61904	0.0067452
Osbp2	oxysterol binding protein 2 [Source:MGI Symbol%3BAcc:MGI:1921559]	1.61469	0.022065
Acot2	acyl-CoA thioesterase 2 [Source:MGI Symbol%3BAcc:MGI:2159605]	1.61459	0.0183086
S100a7a	S100 calcium binding protein A7A [Source:MGI Symbol%3BAcc:MGI:2687194]	1.61424	0.0184836
Rsrp1	arginine/serine rich protein 1 [Source:MGI Symbol%3BAcc:MGI:106498]	1.61383	0.000345571
Acsl3	acyl-CoA synthetase long-chain family member 3 [Source:MGI Symbol%3BAcc:MGI:1921455]	1.61258	0.000897932
Ccdc63	coiled-coil domain containing 63 [Source:MGI Symbol%3BAcc:MGI:3607777]	1.61214	0.0041198
Krt32	keratin 32 [Source:MGI Symbol%3BAcc:MGI:1309995]	1.61213	0.0148717
Hectd1	HECT domain containing 1 [Source:MGI Symbol%3BAcc:MGI:2384768]	1.61106	0.015738
Adrb2	adrenergic receptor%2C beta 2 [Source:MGI Symbol%3BAcc:MGI:87938]	1.61101	2.56116e-05
Cpeb3	cytoplasmic polyadenylation element binding protein 3 [Source:MGI Symbol%3BAcc:MGI:2443075]	1.60789	0.00127878
Foxo1	forkhead box O1 [Source:MGI Symbol%3BAcc:MGI:1890077]	1.60638	0.000654108
Rsc1a1	regulatory solute carrier protein%2C family 1%2C member 1 [Source:MGI Symbol%3BAcc:MGI:3526447]	1.59918	0.0113589
Pik3ip1	phosphoinositide-3-kinase interacting protein 1 [Source:MGI Symbol%3BAcc:MGI:1917016]	1.59853	0.00583135
Bcl2l1	BCL2-like 1 [Source:MGI Symbol%3BAcc:MGI:88139]	1.59584	0.000982758
Zfyve1	zinc finger%2C FYVE domain containing 1 [Source:MGI Symbol%3BAcc:MGI:3026685]	1.59388	0.000367262
Adcyap1r1	adenylate cyclase activating polypeptide 1 receptor 1 [Source:MGI Symbol%3BAcc:MGI:108449]	1.59388	0.0178986
Car14	carbonic anhydrase 14 [Source:MGI Symbol%3BAcc:MGI:1344341]	1.59384	0.0225273
Chka	choline kinase alpha [Source:MGI Symbol%3BAcc:MGI:107760]	1.59144	0.000933426
Eci2	enoyl-Coenzyme A delta isomerase 2 [Source:MGI Symbol%3BAcc:MGI:1346064]	1.59013	8.64844e-05
Cldn10	claudin 10 [Source:MGI Symbol%3BAcc:MGI:1913101]	1.59	0.0250046
Ptgds	prostaglandin D2 synthase (brain) [Source:MGI Symbol%3BAcc:MGI:99261]	1.58515	0.0196291
Slc19a2	solute carrier family 19 (thiamine transporter)%2C member 2 [Source:MGI Symbol%3BAcc:MGI:1928761]	1.58513	0.000710423
Acot1	acyl-CoA thioesterase 1 [Source:MGI Symbol%3BAcc:MGI:1349396]	1.58506	0.0130351
Clip1	CAP-GLY domain containing linker protein 1 [Source:MGI Symbol%3BAcc:MGI:1928401]	1.58206	0.0102062
Adarb1	adenosine deaminase%2C RNA-specific%2C B1 [Source:MGI Symbol%3BAcc:MGI:891999]	1.5806	0.0119683
Scnn1b	sodium channel%2C nonvoltage-gated 1 beta [Source:MGI Symbol%3BAcc:MGI:104696]	1.57939	0.021006
Klhl24	kelch-like 24 [Source:MGI Symbol%3BAcc:MGI:1923035]	1.57806	0.000515135
Fuom	fucose mutarotase [Source:MGI Symbol%3BAcc:MGI:1916314]	1.57782	0.029184
Gm43622	predicted gene 43622 [Source:MGI Symbol%3BAcc:MGI:5663759]	1.57778	0.00477483
Reep4	receptor accessory protein 4 [Source:MGI Symbol%3BAcc:MGI:1919799]	1.57768	0.000382285
Vegfd	vascular endothelial growth factor D [Source:MGI Symbol%3BAcc:MGI:108037]	1.57674	0.00893653
Dnajc6	DnaJ heat shock protein family (Hsp40) member C6 [Source:MGI Symbol%3BAcc:MGI:1919935]	1.57574	0.00731028
Prdm5	PR domain containing 5 [Source:MGI Symbol%3BAcc:MGI:1918029]	1.57477	0.0200254
Tnnt2	troponin T2%2C cardiac [Source:MGI Symbol%3BAcc:MGI:104597]	1.57172	0.0114727
Apold1	apolipoprotein L domain containing 1 [Source:MGI Symbol%3BAcc:MGI:2685921]	1.57151	0.01817
Bmp3	bone morphogenetic protein 3 [Source:MGI Symbol%3BAcc:MGI:88179]	1.57145	0.00194352
Zfp791	zinc finger protein 791 [Source:MGI Symbol%3BAcc:MGI:3648473]	1.56861	0.00569094
D230025D16Rik	RIKEN cDNA D230025D16 gene [Source:MGI Symbol%3BAcc:MGI:2443049]	1.56709	0.0010426
Zfp949	zinc finger protein 949 [Source:MGI Symbol%3BAcc:MGI:1918890]	1.56436	0.000121136
Cited2	Cbp/p300-interacting transactivator%2C with Glu/Asp-rich carboxy-terminal domain%2C 2 [Source:MGI Symbol%3BAcc:MGI:1306784]	1.56342	0.00388411
Tbc1d8	TBC1 domain family%2C member 8 [Source:MGI Symbol%3BAcc:MGI:1927225]	1.56335	0.0051834
Zfp36	zinc finger protein 36 [Source:MGI Symbol%3BAcc:MGI:99180]	1.56279	0.00053343
Orm1	orosomucoid 1 [Source:MGI Symbol%3BAcc:MGI:97443]	1.56082	0.00896767
Arid5b	AT rich interactive domain 5B (MRF1-like) [Source:MGI Symbol%3BAcc:MGI:2175912]	1.5601	0.0464053
Dst	dystonin [Source:MGI Symbol%3BAcc:MGI:104627]	1.55923	0.031254
Zc3h12c	zinc finger CCCH type containing 12C [Source:MGI Symbol%3BAcc:MGI:3026959]	1.55857	0.0113009
Fosl2	fos-like antigen 2 [Source:MGI Symbol%3BAcc:MGI:102858]	1.55834	0.00149174
Plin4	perilipin 4 [Source:MGI Symbol%3BAcc:MGI:1929709]	1.55824	0.00475635
Il6ra	interleukin 6 receptor%2C alpha [Source:MGI Symbol%3BAcc:MGI:105304]	1.55793	0.0197816
Adgrg2	adhesion G protein-coupled receptor G2 [Source:MGI Symbol%3BAcc:MGI:2446854]	1.55784	0.00110974
Olfr920	olfactory receptor 920 [Source:MGI Symbol%3BAcc:MGI:3030754]	1.55772	0.0214049
Star	steroidogenic acute regulatory protein [Source:MGI Symbol%3BAcc:MGI:102760]	1.55276	0.0313113
Il18r1	interleukin 18 receptor 1 [Source:MGI Symbol%3BAcc:MGI:105383]	1.55265	0.00224224
Zfand5	zinc finger%2C AN1-type domain 5 [Source:MGI Symbol%3BAcc:MGI:1278334]	1.55225	0.00450102
Plekhh1	pleckstrin homology domain containing%2C family H (with MyTH4 domain) member 1 [Source:MGI Symbol%3BAcc:MGI:2144989]	1.55216	0.00642784
Hrct1	histidine rich carboxyl terminus 1 [Source:MGI Symbol%3BAcc:MGI:1917945]	1.54774	0.0240436
Cxcr4	chemokine (C-X-C motif) receptor 4 [Source:MGI Symbol%3BAcc:MGI:109563]	1.54626	0.0247043
Bnip3	BCL2/adenovirus E1B interacting protein 3 [Source:MGI Symbol%3BAcc:MGI:109326]	1.54584	0.0135401
Spry2	sprouty homolog 2 (Drosophila) [Source:MGI Symbol%3BAcc:MGI:1345138]	1.5449	0.000308856
Wnt11	wingless-type MMTV integration site family%2C member 11 [Source:MGI Symbol%3BAcc:MGI:101948]	1.54452	0.00171335
Adgrg3	adhesion G protein-coupled receptor G3 [Source:MGI Symbol%3BAcc:MGI:1859670]	1.54326	0.0233641
Tmem159	transmembrane protein 159 [Source:MGI Symbol%3BAcc:MGI:1925752]	1.54231	0.00246835
Thbs4	thrombospondin 4 [Source:MGI Symbol%3BAcc:MGI:1101779]	1.54108	0.0113095
N4bp2l1	NEDD4 binding protein 2-like 1 [Source:MGI Symbol%3BAcc:MGI:2140872]	1.54086	0.000451749
Tead4	TEA domain family member 4 [Source:MGI Symbol%3BAcc:MGI:106907]	1.53914	0.0262838
Gucd1	guanylyl cyclase domain containing 1 [Source:MGI Symbol%3BAcc:MGI:1916028]	1.5352	0.000625385
Dnase1l2	deoxyribonuclease 1-like 2 [Source:MGI Symbol%3BAcc:MGI:1913955]	1.5346	0.00715566
Abhd12b	abhydrolase domain containing 12B [Source:MGI Symbol%3BAcc:MGI:2685650]	1.5345	0.00176825
Fam13a	family with sequence similarity 13%2C member A [Source:MGI Symbol%3BAcc:MGI:1889842]	1.53309	0.00320299
4933405D12Rik	RIKEN cDNA 4933405D12 gene [Source:MGI Symbol%3BAcc:MGI:1921307]	1.53308	0.034631
Il20ra	interleukin 20 receptor%2C alpha [Source:MGI Symbol%3BAcc:MGI:3605069]	1.53164	0.00285907
Csrnp1	cysteine-serine-rich nuclear protein 1 [Source:MGI Symbol%3BAcc:MGI:2387989]	1.53163	0.00706018
Hsd17b14	hydroxysteroid (17-beta) dehydrogenase 14 [Source:MGI Symbol%3BAcc:MGI:1913315]	1.5311	0.00148942
Tns1	tensin 1 [Source:MGI Symbol%3BAcc:MGI:104552]	1.53058	0.0395896
Acot6	acyl-CoA thioesterase 6 [Source:MGI Symbol%3BAcc:MGI:1921287]	1.53015	0.000705462
Hspb1	heat shock protein 1 [Source:MGI Symbol%3BAcc:MGI:96240]	1.52959	0.0477317
Rnf223	ring finger 223 [Source:MGI Symbol%3BAcc:MGI:3588193]	1.5285	0.0183086
Ddi2	DNA-damage inducible protein 2 [Source:MGI Symbol%3BAcc:MGI:1917244]	1.52725	0.00612971
Depdc7	DEP domain containing 7 [Source:MGI Symbol%3BAcc:MGI:2139258]	1.52591	0.008575
Osgin2	oxidative stress induced growth inhibitor family member 2 [Source:MGI Symbol%3BAcc:MGI:2384798]	1.52532	0.00135255
Cldn3	claudin 3 [Source:MGI Symbol%3BAcc:MGI:1329044]	1.52495	0.0417553
Ranbp9	RAN binding protein 9 [Source:MGI Symbol%3BAcc:MGI:1928741]	1.52288	0.000635961
Fam134b	family with sequence similarity 134%2C member B [Source:MGI Symbol%3BAcc:MGI:1913520]	1.52236	0.00222155
Mfsd4b1	major facilitator superfamily domain containing 4B1 [Source:MGI Symbol%3BAcc:MGI:2143575]	1.52078	0.0433876
Kcnj12	potassium inwardly-rectifying channel%2C subfamily J%2C member 12 [Source:MGI Symbol%3BAcc:MGI:108495]	1.52025	0.017224
Tjap1	tight junction associated protein 1 [Source:MGI Symbol%3BAcc:MGI:1921344]	1.51969	0.00116313
Gm44873	predicted gene 44873 [Source:MGI Symbol%3BAcc:MGI:5753449]	1.51893	0.0121788
Cyp4b1	cytochrome P450%2C family 4%2C subfamily b%2C polypeptide 1 [Source:MGI Symbol%3BAcc:MGI:103225]	1.51678	0.000359117
Kbtbd11	kelch repeat and BTB (POZ) domain containing 11 [Source:MGI Symbol%3BAcc:MGI:1922151]	1.51579	0.018154
Abcg4	ATP-binding cassette%2C sub-family G (WHITE)%2C member 4 [Source:MGI Symbol%3BAcc:MGI:1890594]	1.51406	0.0035578
Chdh	choline dehydrogenase [Source:MGI Symbol%3BAcc:MGI:1860776]	1.51235	0.0115533
Trim2	tripartite motif-containing 2 [Source:MGI Symbol%3BAcc:MGI:1933163]	1.51216	0.00138104
Atp6v1c2	ATPase%2C H+ transporting%2C lysosomal V1 subunit C2 [Source:MGI Symbol%3BAcc:MGI:1916025]	1.51186	0.00640565
Zfp386	zinc finger protein 386 (Kruppel-like) [Source:MGI Symbol%3BAcc:MGI:1930708]	1.51148	0.0063689
Nt5dc3	5'-nucleotidase domain containing 3 [Source:MGI Symbol%3BAcc:MGI:3513266]	1.51063	0.036277
Slc37a1	solute carrier family 37 (glycerol-3-phosphate transporter)%2C member 1 [Source:MGI Symbol%3BAcc:MGI:2446181]	1.5073	0.00695509
Il11ra1	interleukin 11 receptor%2C alpha chain 1 [Source:MGI Symbol%3BAcc:MGI:107426]	1.50612	0.00323117
Aff1	AF4/FMR2 family%2C member 1 [Source:MGI Symbol%3BAcc:MGI:1100819]	1.50596	0.00955847
Akap2	A kinase (PRKA) anchor protein 2 [Source:MGI Symbol%3BAcc:MGI:1306795]	1.50491	0.0212973
Tmem52	transmembrane protein 52 [Source:MGI Symbol%3BAcc:MGI:1916921]	1.50479	0.0158566
Grb7	growth factor receptor bound protein 7 [Source:MGI Symbol%3BAcc:MGI:102683]	1.50325	0.0116488
Sept1	septin 1 [Source:MGI Symbol%3BAcc:MGI:1858916]	1.5029	0.00246419
Nfkbia	nuclear factor of kappa light polypeptide gene enhancer in B cells inhibitor%2C alpha [Source:MGI Symbol%3BAcc:MGI:104741]	1.50034	0.00098185
Sgtb	small glutamine-rich tetratricopeptide repeat (TPR)-containing%2C beta [Source:MGI Symbol%3BAcc:MGI:2444615]	1.50023	0.00776682
Lims2	LIM and senescent cell antigen like domains 2 [Source:MGI Symbol%3BAcc:MGI:2385067]	1.4997	0.0148317
Gm28038	predicted gene%2C 28038 [Source:MGI Symbol%3BAcc:MGI:5547774]	1.4983	0.00974385
Smarcd2	SWI/SNF related%2C matrix associated%2C actin dependent regulator of chromatin%2C subfamily d%2C member 2 [Source:MGI Symbol%3BAcc:MGI:1933621]	1.49591	4.65717e-05
Mafk	v-maf musculoaponeurotic fibrosarcoma oncogene family%2C protein K (avian) [Source:MGI Symbol%3BAcc:MGI:99951]	1.49371	0.000356712
Enpp2	ectonucleotide pyrophosphatase/phosphodiesterase 2 [Source:MGI Symbol%3BAcc:MGI:1321390]	1.49282	0.00602587
Ifngr1	interferon gamma receptor 1 [Source:MGI Symbol%3BAcc:MGI:107655]	1.49044	0.0005583
Kcnip3	Kv channel interacting protein 3%2C calsenilin [Source:MGI Symbol%3BAcc:MGI:1929258]	1.49036	0.0113461
Art3	ADP-ribosyltransferase 3 [Source:MGI Symbol%3BAcc:MGI:1202729]	1.48959	0.00162958
Arl13b	ADP-ribosylation factor-like 13B [Source:MGI Symbol%3BAcc:MGI:1915396]	1.48912	0.0121788
Syn2	synapsin II [Source:MGI Symbol%3BAcc:MGI:103020]	1.48821	0.0135475
Plekhf1	pleckstrin homology domain containing%2C family F (with FYVE domain) member 1 [Source:MGI Symbol%3BAcc:MGI:1919537]	1.48709	0.00275174
Gm20662	predicted gene 20662 [Source:MGI Symbol%3BAcc:MGI:5313109]	1.48642	0.0141821
Crebrf	CREB3 regulatory factor [Source:MGI Symbol%3BAcc:MGI:1924378]	1.48343	0.0022319
Dynlt1c	dynein light chain Tctex-type 1C [Source:MGI Symbol%3BAcc:MGI:3807476]	1.48223	0.00121164
Cdc37l1	cell division cycle 37-like 1 [Source:MGI Symbol%3BAcc:MGI:1914322]	1.48209	0.00647749
Mamdc2	MAM domain containing 2 [Source:MGI Symbol%3BAcc:MGI:1918988]	1.48081	0.0260223
Erbb3	erb-b2 receptor tyrosine kinase 3 [Source:MGI Symbol%3BAcc:MGI:95411]	1.47984	0.0266427
Masp1	mannan-binding lectin serine peptidase 1 [Source:MGI Symbol%3BAcc:MGI:88492]	1.47872	0.0331167
Npc1	Niemann-Pick type C1 [Source:MGI Symbol%3BAcc:MGI:1097712]	1.47547	0.0128521
Tppp3	tubulin polymerization-promoting protein family member 3 [Source:MGI Symbol%3BAcc:MGI:1915221]	1.47488	0.026975
Tecpr2	tectonin beta-propeller repeat containing 2 [Source:MGI Symbol%3BAcc:MGI:2144865]	1.47453	0.0135475
Slc31a2	solute carrier family 31%2C member 2 [Source:MGI Symbol%3BAcc:MGI:1333844]	1.47371	0.000179378
4931406P16Rik	RIKEN cDNA 4931406P16 gene [Source:MGI Symbol%3BAcc:MGI:1924311]	1.47348	0.00117265
Gm37697	predicted gene%2C 37697 [Source:MGI Symbol%3BAcc:MGI:5610925]	1.47324	0.0463734
Ppp1r15a	protein phosphatase 1%2C regulatory (inhibitor) subunit 15A [Source:MGI Symbol%3BAcc:MGI:1927072]	1.47214	0.00112668
Ism1	isthmin 1%2C angiogenesis inhibitor [Source:MGI Symbol%3BAcc:MGI:2442963]	1.46924	0.001814
1700109H08Rik	RIKEN cDNA 1700109H08 gene [Source:MGI Symbol%3BAcc:MGI:1924286]	1.46796	0.0119172
A430078G23Rik	RIKEN cDNA A430078G23 gene [Source:MGI Symbol%3BAcc:MGI:2442135]	1.4672	0.039204
Pakap	paralemmin A kinase anchor protein [Source:MGI Symbol%3BAcc:MGI:5141924]	1.46692	0.0326084
Gm11744	predicted gene 11744 [Source:MGI Symbol%3BAcc:MGI:3649529]	1.46652	0.0339096
Serinc3	serine incorporator 3 [Source:MGI Symbol%3BAcc:MGI:1349457]	1.46639	0.017764
Cyp1b1	cytochrome P450%2C family 1%2C subfamily b%2C polypeptide 1 [Source:MGI Symbol%3BAcc:MGI:88590]	1.46617	0.04959
Dpep1	dipeptidase 1 (renal) [Source:MGI Symbol%3BAcc:MGI:94917]	1.46604	0.0353114
Snx22	sorting nexin 22 [Source:MGI Symbol%3BAcc:MGI:2685966]	1.46509	0.0472826
Ovgp1	oviductal glycoprotein 1 [Source:MGI Symbol%3BAcc:MGI:106661]	1.46415	0.00789097
Lpin3	lipin 3 [Source:MGI Symbol%3BAcc:MGI:1891342]	1.46387	0.00179911
Apod	apolipoprotein D [Source:MGI Symbol%3BAcc:MGI:88056]	1.46142	0.00314358
H6pd	hexose-6-phosphate dehydrogenase (glucose 1-dehydrogenase) [Source:MGI Symbol%3BAcc:MGI:2140356]	1.45962	0.0223142
Pfkfb3	6-phosphofructo-2-kinase/fructose-2%2C6-biphosphatase 3 [Source:MGI Symbol%3BAcc:MGI:2181202]	1.45933	0.0333603
Ppfibp2	PTPRF interacting protein%2C binding protein 2 (liprin beta 2) [Source:MGI Symbol%3BAcc:MGI:894649]	1.45779	0.0115533
Adcy2	adenylate cyclase 2 [Source:MGI Symbol%3BAcc:MGI:99676]	1.45721	0.0148625
Klf13	Kruppel-like factor 13 [Source:MGI Symbol%3BAcc:MGI:1354948]	1.45616	0.00188561
Peli2	pellino 2 [Source:MGI Symbol%3BAcc:MGI:1891445]	1.45549	0.00731231
Edn1	endothelin 1 [Source:MGI Symbol%3BAcc:MGI:95283]	1.44992	0.0216849
Plin3	perilipin 3 [Source:MGI Symbol%3BAcc:MGI:1914155]	1.44889	0.000228716
St6galnac5	ST6 (alpha-N-acetyl-neuraminyl-2%2C3-beta-galactosyl-1%2C3)-N-acetylgalactosaminide alpha-2%2C6-sialyltransferase 5 [Source:MGI Symbol%3BAcc:MGI:1349471]	1.44862	0.0340776
Liph	lipase%2C member H [Source:MGI Symbol%3BAcc:MGI:2388029]	1.44818	0.0220453
Mical2	microtubule associated monooxygenase%2C calponin and LIM domain containing 2 [Source:MGI Symbol%3BAcc:MGI:2444947]	1.4476	0.0145471
Pde4d	phosphodiesterase 4D%2C cAMP specific [Source:MGI Symbol%3BAcc:MGI:99555]	1.44386	0.0469331
Il17rd	interleukin 17 receptor D [Source:MGI Symbol%3BAcc:MGI:2159727]	1.44382	0.0184972
Gm16894	predicted gene%2C 16894 [Source:MGI Symbol%3BAcc:MGI:4439818]	1.44314	0.0216849
Lsm11	U7 snRNP-specific Sm-like protein LSM11 [Source:MGI Symbol%3BAcc:MGI:1919540]	1.44221	0.00540058
Pawr	PRKC%2C apoptosis%2C WT1%2C regulator [Source:MGI Symbol%3BAcc:MGI:2149961]	1.4415	0.00475635
Lysmd1	LysM%2C putative peptidoglycan-binding%2C domain containing 1 [Source:MGI Symbol%3BAcc:MGI:1919409]	1.44146	0.019228
Stx3	syntaxin 3 [Source:MGI Symbol%3BAcc:MGI:103077]	1.44013	0.00162958
Rnf103	ring finger protein 103 [Source:MGI Symbol%3BAcc:MGI:109483]	1.43971	0.000875412
Vav2	vav 2 oncogene [Source:MGI Symbol%3BAcc:MGI:102718]	1.43948	0.0260223
Phka2	phosphorylase kinase alpha 2 [Source:MGI Symbol%3BAcc:MGI:97577]	1.43932	0.00124661
Map1lc3b	microtubule-associated protein 1 light chain 3 beta [Source:MGI Symbol%3BAcc:MGI:1914693]	1.43707	0.00238048
Uhrf1bp1l	UHRF1 (ICBP90) binding protein 1-like [Source:MGI Symbol%3BAcc:MGI:2442888]	1.437	0.0011338
Lmbr1l	limb region 1 like [Source:MGI Symbol%3BAcc:MGI:1289247]	1.43699	0.00120755
Vdr	vitamin D receptor [Source:MGI Symbol%3BAcc:MGI:103076]	1.43668	0.0299586
Slco4a1	solute carrier organic anion transporter family%2C member 4a1 [Source:MGI Symbol%3BAcc:MGI:1351866]	1.43601	0.0243119
Stk38	serine/threonine kinase 38 [Source:MGI Symbol%3BAcc:MGI:2442572]	1.43208	0.00077857
Nde1	nudE neurodevelopment protein 1 [Source:MGI Symbol%3BAcc:MGI:1914453]	1.42392	9.20064e-05
Sh3tc2	SH3 domain and tetratricopeptide repeats 2 [Source:MGI Symbol%3BAcc:MGI:2444417]	1.42373	0.02732
Bag4	BCL2-associated athanogene 4 [Source:MGI Symbol%3BAcc:MGI:1914634]	1.42284	0.00434911
Zfp874b	zinc finger protein 874b [Source:MGI Symbol%3BAcc:MGI:3040702]	1.42205	0.00880693
Myc	myelocytomatosis oncogene [Source:MGI Symbol%3BAcc:MGI:97250]	1.42116	0.00718111
Reln	reelin [Source:MGI Symbol%3BAcc:MGI:103022]	1.4211	0.0402247
Cdc14a	CDC14 cell division cycle 14A [Source:MGI Symbol%3BAcc:MGI:2442676]	1.42061	0.0232056
Tmc7	transmembrane channel-like gene family 7 [Source:MGI Symbol%3BAcc:MGI:2443317]	1.42055	0.0373523
Dusp26	dual specificity phosphatase 26 (putative) [Source:MGI Symbol%3BAcc:MGI:1914209]	1.41995	0.0125223
AA986860	expressed sequence AA986860 [Source:MGI Symbol%3BAcc:MGI:2138143]	1.41946	0.0183753
Nupr1l	nuclear protein transcriptional regulator 1 like [Source:MGI Symbol%3BAcc:MGI:1923099]	1.41924	0.0466021
Cdkn1a	cyclin-dependent kinase inhibitor 1A (P21) [Source:MGI Symbol%3BAcc:MGI:104556]	1.41883	0.0236369
Card14	caspase recruitment domain family%2C member 14 [Source:MGI Symbol%3BAcc:MGI:2386258]	1.41837	0.0125086
Mapk13	mitogen-activated protein kinase 13 [Source:MGI Symbol%3BAcc:MGI:1346864]	1.41706	0.0135475
Ackr4	atypical chemokine receptor 4 [Source:MGI Symbol%3BAcc:MGI:2181676]	1.41696	0.0113038
Dtna	dystrobrevin alpha [Source:MGI Symbol%3BAcc:MGI:106039]	1.41578	0.0343843
Chmp3	charged multivesicular body protein 3 [Source:MGI Symbol%3BAcc:MGI:1913950]	1.41543	0.000551842
Abhd18	abhydrolase domain containing 18 [Source:MGI Symbol%3BAcc:MGI:1915468]	1.41456	0.00714241
Utp14b	UTP14B small subunit processome component [Source:MGI Symbol%3BAcc:MGI:2445092]	1.41407	0.0135475
Ctla4	cytotoxic T-lymphocyte-associated protein 4 [Source:MGI Symbol%3BAcc:MGI:88556]	1.414	0.030171
Tec	tec protein tyrosine kinase [Source:MGI Symbol%3BAcc:MGI:98662]	1.41347	0.00119361
Irx1	Iroquois related homeobox 1 (Drosophila) [Source:MGI Symbol%3BAcc:MGI:1197515]	1.41046	0.00182206
Dpyd	dihydropyrimidine dehydrogenase [Source:MGI Symbol%3BAcc:MGI:2139667]	1.41046	0.0412717
2610020H08Rik	RIKEN cDNA 2610020H08 gene [Source:MGI Symbol%3BAcc:MGI:1919402]	1.40963	0.0373523
Inca1	inhibitor of CDK%2C cyclin A1 interacting protein 1 [Source:MGI Symbol%3BAcc:MGI:2144284]	1.4096	0.044746
Fam110c	family with sequence similarity 110%2C member C [Source:MGI Symbol%3BAcc:MGI:1918813]	1.4094	0.0453933
Acpp	acid phosphatase%2C prostate [Source:MGI Symbol%3BAcc:MGI:1928480]	1.40853	0.0315954
Lyrm1	LYR motif containing 1 [Source:MGI Symbol%3BAcc:MGI:1921169]	1.4085	0.0132006
S1pr1	sphingosine-1-phosphate receptor 1 [Source:MGI Symbol%3BAcc:MGI:1096355]	1.40778	0.0136217
Atoh8	atonal bHLH transcription factor 8 [Source:MGI Symbol%3BAcc:MGI:1918343]	1.40753	0.0120853
Dtx4	deltex 4%2C E3 ubiquitin ligase [Source:MGI Symbol%3BAcc:MGI:2672905]	1.40718	0.0011663
Grk4	G protein-coupled receptor kinase 4 [Source:MGI Symbol%3BAcc:MGI:95801]	1.40716	0.0122256
Slc17a5	solute carrier family 17 (anion/sugar transporter)%2C member 5 [Source:MGI Symbol%3BAcc:MGI:1924105]	1.4062	0.0117369
Phlda1	pleckstrin homology like domain%2C family A%2C member 1 [Source:MGI Symbol%3BAcc:MGI:1096880]	1.40598	0.031254
Usp53	ubiquitin specific peptidase 53 [Source:MGI Symbol%3BAcc:MGI:2139607]	1.40405	0.00745091
F11r	F11 receptor [Source:MGI Symbol%3BAcc:MGI:1321398]	1.404	0.00571293
Herpud1	homocysteine-inducible%2C endoplasmic reticulum stress-inducible%2C ubiquitin-like domain member 1 [Source:MGI Symbol%3BAcc:MGI:1927406]	1.40351	0.00128866
Dtnb	dystrobrevin%2C beta [Source:MGI Symbol%3BAcc:MGI:1203728]	1.40323	0.0134425
Wdr45	WD repeat domain 45 [Source:MGI Symbol%3BAcc:MGI:1859606]	1.40283	0.00178368
Pnpla2	patatin-like phospholipase domain containing 2 [Source:MGI Symbol%3BAcc:MGI:1914103]	1.40256	0.00201352
Slc3a2	solute carrier family 3 (activators of dibasic and neutral amino acid transport)%2C member 2 [Source:MGI Symbol%3BAcc:MGI:96955]	1.40234	0.000867134
Gadd45b	growth arrest and DNA-damage-inducible 45 beta [Source:MGI Symbol%3BAcc:MGI:107776]	1.40068	0.00463755
2810013P06Rik	RIKEN cDNA 2810013P06 gene [Source:MGI Symbol%3BAcc:MGI:1914456]	1.40058	0.0106006
Pcnx	pecanex homolog (Drosophila) [Source:MGI Symbol%3BAcc:MGI:1891924]	1.40029	0.0166859
Ifitm1	interferon induced transmembrane protein 1 [Source:MGI Symbol%3BAcc:MGI:1915963]	1.40019	0.0173259
Calcoco1	calcium binding and coiled coil domain 1 [Source:MGI Symbol%3BAcc:MGI:1914738]	1.39975	0.0429235
Mknk2	MAP kinase-interacting serine/threonine kinase 2 [Source:MGI Symbol%3BAcc:MGI:894279]	1.39802	0.0158394
Heca	hdc homolog%2C cell cycle regulator [Source:MGI Symbol%3BAcc:MGI:2685715]	1.39771	0.0121755
Ctsl	cathepsin L [Source:MGI Symbol%3BAcc:MGI:88564]	1.39669	0.028264
Ppp2r2d	protein phosphatase 2%2C regulatory subunit B%2C delta [Source:MGI Symbol%3BAcc:MGI:1289252]	1.39656	0.000893003
Asap2	ArfGAP with SH3 domain%2C ankyrin repeat and PH domain 2 [Source:MGI Symbol%3BAcc:MGI:2685438]	1.395	0.0287664
Nek3	NIMA (never in mitosis gene a)-related expressed kinase 3 [Source:MGI Symbol%3BAcc:MGI:1344371]	1.39494	0.0115533
Zkscan14	zinc finger with KRAB and SCAN domains 14 [Source:MGI Symbol%3BAcc:MGI:1914485]	1.39412	0.0198141
Hipk1	homeodomain interacting protein kinase 1 [Source:MGI Symbol%3BAcc:MGI:1314873]	1.39334	0.00604317
Spidr	scaffolding protein involved in DNA repair [Source:MGI Symbol%3BAcc:MGI:1924834]	1.39029	0.0109197
Pard3b	par-3 family cell polarity regulator beta [Source:MGI Symbol%3BAcc:MGI:1919301]	1.39017	0.0438478
Pdss1	prenyl (solanesyl) diphosphate synthase%2C subunit 1 [Source:MGI Symbol%3BAcc:MGI:1889278]	1.38965	0.0110233
Ypel3	yippee-like 3 (Drosophila) [Source:MGI Symbol%3BAcc:MGI:1913340]	1.38832	0.00372193
Kank3	KN motif and ankyrin repeat domains 3 [Source:MGI Symbol%3BAcc:MGI:1098615]	1.38826	0.00538072
Snta1	syntrophin%2C acidic 1 [Source:MGI Symbol%3BAcc:MGI:101772]	1.38788	0.0108691
Gne	glucosamine (UDP-N-acetyl)-2-epimerase/N-acetylmannosamine kinase [Source:MGI Symbol%3BAcc:MGI:1354951]	1.38784	0.00769453
Slc20a2	solute carrier family 20%2C member 2 [Source:MGI Symbol%3BAcc:MGI:97851]	1.38711	0.00447148
Me3	malic enzyme 3%2C NADP(+)-dependent%2C mitochondrial [Source:MGI Symbol%3BAcc:MGI:1916679]	1.38595	0.0293154
Ulk1	unc-51 like kinase 1 [Source:MGI Symbol%3BAcc:MGI:1270126]	1.38574	0.0102576
Dirc2	disrupted in renal carcinoma 2 (human) [Source:MGI Symbol%3BAcc:MGI:2387188]	1.38534	0.00222155
Nfkbiz	nuclear factor of kappa light polypeptide gene enhancer in B cells inhibitor%2C zeta [Source:MGI Symbol%3BAcc:MGI:1931595]	1.3848	0.00569094
Xpa	xeroderma pigmentosum%2C complementation group A [Source:MGI Symbol%3BAcc:MGI:99135]	1.38298	0.000451749
Syde2	synapse defective 1%2C Rho GTPase%2C homolog 2 (C. elegans) [Source:MGI Symbol%3BAcc:MGI:3036264]	1.38265	0.00186064
Arhgap21	Rho GTPase activating protein 21 [Source:MGI Symbol%3BAcc:MGI:1918685]	1.38101	0.00306341
Rap1gap	Rap1 GTPase-activating protein [Source:MGI Symbol%3BAcc:MGI:109338]	1.3807	0.0318773
Ip6k1	inositol hexaphosphate kinase 1 [Source:MGI Symbol%3BAcc:MGI:1351633]	1.38061	0.00136522
Tcp11l1	t-complex 11 like 1 [Source:MGI Symbol%3BAcc:MGI:2444263]	1.37951	0.00650335
Epha2	Eph receptor A2 [Source:MGI Symbol%3BAcc:MGI:95278]	1.37812	0.0429159
N4bp2	NEDD4 binding protein 2 [Source:MGI Symbol%3BAcc:MGI:2684414]	1.37758	0.0495932
Harbi1	harbinger transposase derived 1 [Source:MGI Symbol%3BAcc:MGI:2443194]	1.37711	0.00335039
Nipal3	NIPA-like domain containing 3 [Source:MGI Symbol%3BAcc:MGI:1921802]	1.3769	0.0317938
Galt	galactose-1-phosphate uridyl transferase [Source:MGI Symbol%3BAcc:MGI:95638]	1.37684	0.0067452
Rab15	RAB15%2C member RAS oncogene family [Source:MGI Symbol%3BAcc:MGI:1916865]	1.37657	0.0269073
Mocs1	molybdenum cofactor synthesis 1 [Source:MGI Symbol%3BAcc:MGI:1928904]	1.37602	0.012784
Marveld3	MARVEL (membrane-associating) domain containing 3 [Source:MGI Symbol%3BAcc:MGI:1920858]	1.37586	0.0197731
Kyat3	kynurenine aminotransferase 3 [Source:MGI Symbol%3BAcc:MGI:2677849]	1.37525	0.00295945
Gpt2	glutamic pyruvate transaminase (alanine aminotransferase) 2 [Source:MGI Symbol%3BAcc:MGI:1915391]	1.37353	0.000580759
Lrrc8a	leucine rich repeat containing 8A [Source:MGI Symbol%3BAcc:MGI:2652847]	1.37268	0.00599491
Camk2d	calcium/calmodulin-dependent protein kinase II%2C delta [Source:MGI Symbol%3BAcc:MGI:1341265]	1.37187	0.00118752
Epb41l5	erythrocyte membrane protein band 4.1 like 5 [Source:MGI Symbol%3BAcc:MGI:103006]	1.37164	0.00895297
Ttll11	tubulin tyrosine ligase-like family%2C member 11 [Source:MGI Symbol%3BAcc:MGI:1921660]	1.37004	0.0273577
Adh1	alcohol dehydrogenase 1 (class I) [Source:MGI Symbol%3BAcc:MGI:87921]	1.36993	0.0084482
Amacr	alpha-methylacyl-CoA racemase [Source:MGI Symbol%3BAcc:MGI:1098273]	1.36858	0.000675156
Aldh1a1	aldehyde dehydrogenase family 1%2C subfamily A1 [Source:MGI Symbol%3BAcc:MGI:1353450]	1.36815	0.0216849
Gm45208	predicted gene 45208 [Source:MGI Symbol%3BAcc:MGI:5753784]	1.36793	0.00185982
Cbs	cystathionine beta-synthase [Source:MGI Symbol%3BAcc:MGI:88285]	1.36687	0.00343559
Zranb1	zinc finger%2C RAN-binding domain containing 1 [Source:MGI Symbol%3BAcc:MGI:106441]	1.36652	0.00449943
Prickle2	prickle planar cell polarity protein 2 [Source:MGI Symbol%3BAcc:MGI:1925144]	1.36563	0.0267775
Insr	insulin receptor [Source:MGI Symbol%3BAcc:MGI:96575]	1.36515	0.00674136
Dcun1d3	DCN1%2C defective in cullin neddylation 1%2C domain containing 3 (S. cerevisiae) [Source:MGI Symbol%3BAcc:MGI:2679003]	1.36485	0.000744144
Ypel4	yippee-like 4 (Drosophila) [Source:MGI Symbol%3BAcc:MGI:3605071]	1.36303	0.0161186
Wdr60	WD repeat domain 60 [Source:MGI Symbol%3BAcc:MGI:2445085]	1.36093	0.0120818
Cnksr1	connector enhancer of kinase suppressor of Ras 1 [Source:MGI Symbol%3BAcc:MGI:2670958]	1.36082	0.0331705
Tspan5	tetraspanin 5 [Source:MGI Symbol%3BAcc:MGI:1928096]	1.36017	0.000885468
1600010M07Rik	RIKEN cDNA 1600010M07 gene [Source:MGI Symbol%3BAcc:MGI:1917031]	1.35915	0.0273174
Eif4ebp1	eukaryotic translation initiation factor 4E binding protein 1 [Source:MGI Symbol%3BAcc:MGI:103267]	1.35897	0.0328237
Osmr	oncostatin M receptor [Source:MGI Symbol%3BAcc:MGI:1330819]	1.3587	0.00308736
Arg1	arginase%2C liver [Source:MGI Symbol%3BAcc:MGI:88070]	1.35823	0.0238351
C2cd3	C2 calcium-dependent domain containing 3 [Source:MGI Symbol%3BAcc:MGI:2142166]	1.35804	0.0376865
Tgfbr3	transforming growth factor%2C beta receptor III [Source:MGI Symbol%3BAcc:MGI:104637]	1.35705	0.0153596
Ipmk	inositol polyphosphate multikinase [Source:MGI Symbol%3BAcc:MGI:1916968]	1.3566	0.00388602
Rbl2	retinoblastoma-like 2 [Source:MGI Symbol%3BAcc:MGI:105085]	1.35648	0.00414187
Aox1	aldehyde oxidase 1 [Source:MGI Symbol%3BAcc:MGI:88035]	1.35606	0.0198539
Slc29a1	solute carrier family 29 (nucleoside transporters)%2C member 1 [Source:MGI Symbol%3BAcc:MGI:1927073]	1.35593	0.00763996
Pim1	proviral integration site 1 [Source:MGI Symbol%3BAcc:MGI:97584]	1.35535	0.00499673
Fam188a	family with sequence similarity 188%2C member A [Source:MGI Symbol%3BAcc:MGI:1914210]	1.35433	0.0228546
Ranbp10	RAN binding protein 10 [Source:MGI Symbol%3BAcc:MGI:1921584]	1.35429	0.00716373
Tmem50a	transmembrane protein 50A [Source:MGI Symbol%3BAcc:MGI:1919067]	1.35337	0.0148317
Pxmp4	peroxisomal membrane protein 4 [Source:MGI Symbol%3BAcc:MGI:1891701]	1.35299	0.0231216
Sun2	Sad1 and UNC84 domain containing 2 [Source:MGI Symbol%3BAcc:MGI:2443011]	1.35189	0.0134538
Pik3r1	phosphatidylinositol 3-kinase%2C regulatory subunit%2C polypeptide 1 (p85 alpha) [Source:MGI Symbol%3BAcc:MGI:97583]	1.35088	0.00668841
Pde7a	phosphodiesterase 7A [Source:MGI Symbol%3BAcc:MGI:1202402]	1.3508	0.00802132
Hdac4	histone deacetylase 4 [Source:MGI Symbol%3BAcc:MGI:3036234]	1.35044	0.0101014
Arhgap10	Rho GTPase activating protein 10 [Source:MGI Symbol%3BAcc:MGI:1925764]	1.34976	0.0258101
Slc8b1	solute carrier family 8 (sodium/lithium/calcium exchanger)%2C member B1 [Source:MGI Symbol%3BAcc:MGI:2180781]	1.34924	0.00475635
H2-K2	histocompatibility 2%2C K region locus 2 [Source:MGI Symbol%3BAcc:MGI:95906]	1.34864	0.00438783
Pgm5	phosphoglucomutase 5 [Source:MGI Symbol%3BAcc:MGI:1925668]	1.34847	0.0137839
Timp4	tissue inhibitor of metalloproteinase 4 [Source:MGI Symbol%3BAcc:MGI:109125]	1.34787	0.0445963
Dock9	dedicator of cytokinesis 9 [Source:MGI Symbol%3BAcc:MGI:106321]	1.34758	0.028102
Eps8l2	EPS8-like 2 [Source:MGI Symbol%3BAcc:MGI:2138828]	1.34626	0.0457429
Pcmtd2	protein-L-isoaspartate (D-aspartate) O-methyltransferase domain containing 2 [Source:MGI Symbol%3BAcc:MGI:1923927]	1.34495	0.0356625
Zhx3	zinc fingers and homeoboxes 3 [Source:MGI Symbol%3BAcc:MGI:2444772]	1.34377	0.028259
Arhgap40	Rho GTPase activating protein 40 [Source:MGI Symbol%3BAcc:MGI:3649852]	1.34347	0.0429959
Abtb1	ankyrin repeat and BTB (POZ) domain containing 1 [Source:MGI Symbol%3BAcc:MGI:1933148]	1.34346	0.00287259
Zfp874a	zinc finger protein 874a [Source:MGI Symbol%3BAcc:MGI:3040703]	1.34335	0.0434033
Gm20696	predicted gene 20696 [Source:MGI Symbol%3BAcc:MGI:5313143]	1.34219	0.0189343
Suox	sulfite oxidase [Source:MGI Symbol%3BAcc:MGI:2446117]	1.34142	0.0484393
Hspbap1	Hspb associated protein 1 [Source:MGI Symbol%3BAcc:MGI:1913917]	1.34117	0.00907599
Asb13	ankyrin repeat and SOCS box-containing 13 [Source:MGI Symbol%3BAcc:MGI:2145525]	1.34111	0.000733141
Ttll10	tubulin tyrosine ligase-like family%2C member 10 [Source:MGI Symbol%3BAcc:MGI:1921855]	1.34063	0.0295796
Fzd6	frizzled class receptor 6 [Source:MGI Symbol%3BAcc:MGI:108474]	1.33889	0.0100847
Ucp2	uncoupling protein 2 (mitochondrial%2C proton carrier) [Source:MGI Symbol%3BAcc:MGI:109354]	1.33712	0.0091638
Ccng2	cyclin G2 [Source:MGI Symbol%3BAcc:MGI:1095734]	1.33619	0.00824943
Cldn5	claudin 5 [Source:MGI Symbol%3BAcc:MGI:1276112]	1.33504	0.0316635
St6galnac2	ST6 (alpha-N-acetyl-neuraminyl-2%2C3-beta-galactosyl-1%2C3)-N-acetylgalactosaminide alpha-2%2C6-sialyltransferase 2 [Source:MGI Symbol%3BAcc:MGI:107553]	1.33438	0.0437685
Lrrc58	leucine rich repeat containing 58 [Source:MGI Symbol%3BAcc:MGI:2443542]	1.33419	0.0248234
Spice1	spindle and centriole associated protein 1 [Source:MGI Symbol%3BAcc:MGI:1196252]	1.33332	0.00806005
Taf8	TATA-box binding protein associated factor 8 [Source:MGI Symbol%3BAcc:MGI:1926879]	1.33296	0.00257401
Pim3	proviral integration site 3 [Source:MGI Symbol%3BAcc:MGI:1355297]	1.33285	0.00575482
Rin2	Ras and Rab interactor 2 [Source:MGI Symbol%3BAcc:MGI:1921280]	1.33239	0.00820959
Rnase4	ribonuclease%2C RNase A family 4 [Source:MGI Symbol%3BAcc:MGI:1926217]	1.33196	0.00450102
Ezh1	enhancer of zeste 1 polycomb repressive complex 2 subunit [Source:MGI Symbol%3BAcc:MGI:1097695]	1.33188	0.0120288
Dclre1b	DNA cross-link repair 1B [Source:MGI Symbol%3BAcc:MGI:2156057]	1.33062	0.0111165
Tsc1	tuberous sclerosis 1 [Source:MGI Symbol%3BAcc:MGI:1929183]	1.33025	0.0375587
Kcnu1	potassium channel%2C subfamily U%2C member 1 [Source:MGI Symbol%3BAcc:MGI:1202300]	1.33021	0.0400849
Map3k8	mitogen-activated protein kinase kinase kinase 8 [Source:MGI Symbol%3BAcc:MGI:1346878]	1.33011	0.00222155
Ubald2	UBA-like domain containing 2 [Source:MGI Symbol%3BAcc:MGI:1914635]	1.32979	0.0145471
Pnkd	paroxysmal nonkinesiogenic dyskinesia [Source:MGI Symbol%3BAcc:MGI:1930773]	1.32971	0.00216336
Btbd3	BTB (POZ) domain containing 3 [Source:MGI Symbol%3BAcc:MGI:2385155]	1.32943	0.016005
Siah1a	seven in absentia 1A [Source:MGI Symbol%3BAcc:MGI:108064]	1.32926	0.00606479
Inpp5k	inositol polyphosphate 5-phosphatase K [Source:MGI Symbol%3BAcc:MGI:1194899]	1.32735	0.017755
Eif4e3	eukaryotic translation initiation factor 4E member 3 [Source:MGI Symbol%3BAcc:MGI:1914142]	1.32431	0.0065135
Wbp1l	WW domain binding protein 1 like [Source:MGI Symbol%3BAcc:MGI:107577]	1.32386	0.00645845
Deptor	DEP domain containing MTOR-interacting protein [Source:MGI Symbol%3BAcc:MGI:2146322]	1.32377	0.0190425
Ifrd1	interferon-related developmental regulator 1 [Source:MGI Symbol%3BAcc:MGI:1316717]	1.32343	0.0128615
Mtus1	mitochondrial tumor suppressor 1 [Source:MGI Symbol%3BAcc:MGI:2142572]	1.32297	0.00968799
Ell	elongation factor RNA polymerase II [Source:MGI Symbol%3BAcc:MGI:109377]	1.32262	0.00730819
Ppm1k	protein phosphatase 1K (PP2C domain containing) [Source:MGI Symbol%3BAcc:MGI:2442111]	1.31965	0.0188724
Tgfb3	transforming growth factor%2C beta 3 [Source:MGI Symbol%3BAcc:MGI:98727]	1.3191	0.00607492
4833420G17Rik	RIKEN cDNA 4833420G17 gene [Source:MGI Symbol%3BAcc:MGI:1914642]	1.31733	0.00397554
Esyt2	extended synaptotagmin-like protein 2 [Source:MGI Symbol%3BAcc:MGI:1261845]	1.31675	0.00456837
Letm2	leucine zipper-EF-hand containing transmembrane protein 2 [Source:MGI Symbol%3BAcc:MGI:2444979]	1.31437	0.018678
Nek7	NIMA (never in mitosis gene a)-related expressed kinase 7 [Source:MGI Symbol%3BAcc:MGI:1890645]	1.31274	0.00697304
Emb	embigin [Source:MGI Symbol%3BAcc:MGI:95321]	1.31189	0.0248234
Gsto1	glutathione S-transferase omega 1 [Source:MGI Symbol%3BAcc:MGI:1342273]	1.31128	0.0107656
Ascc1	activating signal cointegrator 1 complex subunit 1 [Source:MGI Symbol%3BAcc:MGI:1916340]	1.31116	0.00353751
Mical2-213	microtubule associated monooxygenase, calponin and LIM domain containing 2 [Source:MGI Symbol;Acc:MGI:2444947]	1.31049	0.0468102
Fam188b	family with sequence similarity 188%2C member B [Source:MGI Symbol%3BAcc:MGI:3583959]	1.31048	0.0331465
Tmem62	transmembrane protein 62 [Source:MGI Symbol%3BAcc:MGI:2139461]	1.31047	0.0329652
Stk35	serine/threonine kinase 35 [Source:MGI Symbol%3BAcc:MGI:1914583]	1.3102	0.0434033
Pla2g12a	phospholipase A2%2C group XIIA [Source:MGI Symbol%3BAcc:MGI:1913600]	1.30835	0.0146877
Dedd2	death effector domain-containing DNA binding protein 2 [Source:MGI Symbol%3BAcc:MGI:1914629]	1.30735	0.0253778
Slc38a9	solute carrier family 38%2C member 9 [Source:MGI Symbol%3BAcc:MGI:1918839]	1.30621	0.013262
Zrsr1	zinc finger (CCCH type)%2C RNA binding motif and serine/arginine rich 1 [Source:MGI Symbol%3BAcc:MGI:98885]	1.30554	0.00612971
Auh	AU RNA binding protein/enoyl-coenzyme A hydratase [Source:MGI Symbol%3BAcc:MGI:1338011]	1.30475	0.00242679
Cep97	centrosomal protein 97 [Source:MGI Symbol%3BAcc:MGI:1921451]	1.30441	0.0484393
Dennd4a	DENN/MADD domain containing 4A [Source:MGI Symbol%3BAcc:MGI:2142979]	1.3042	0.0411158
Hip1r	huntingtin interacting protein 1 related [Source:MGI Symbol%3BAcc:MGI:1352504]	1.3041	0.0287805
Zfp772	zinc finger protein 772 [Source:MGI Symbol%3BAcc:MGI:2385265]	1.30342	0.0113533
Stk11ip	serine/threonine kinase 11 interacting protein [Source:MGI Symbol%3BAcc:MGI:1918978]	1.303	0.00635976
Oplah	5-oxoprolinase (ATP-hydrolysing) [Source:MGI Symbol%3BAcc:MGI:1922725]	1.30286	0.0117369
Zdhhc13	zinc finger%2C DHHC domain containing 13 [Source:MGI Symbol%3BAcc:MGI:1919227]	1.30286	0.0274939
Etfbkmt	electron transfer flavoprotein beta subunit lysine methyltransferase [Source:MGI Symbol%3BAcc:MGI:2443575]	1.30211	0.0334561
Rbm33	RNA binding motif protein 33 [Source:MGI Symbol%3BAcc:MGI:1919670]	1.30209	0.0389785
Kctd20	potassium channel tetramerisation domain containing 20 [Source:MGI Symbol%3BAcc:MGI:1914239]	1.3006	0.00353445
Pgm2l1	phosphoglucomutase 2-like 1 [Source:MGI Symbol%3BAcc:MGI:1918224]	1.29951	0.0457009
Mtmr14	myotubularin related protein 14 [Source:MGI Symbol%3BAcc:MGI:1916075]	1.29864	0.00242679
Jmy	junction-mediating and regulatory protein [Source:MGI Symbol%3BAcc:MGI:1913096]	1.29816	0.0134135
Atg13	autophagy related 13 [Source:MGI Symbol%3BAcc:MGI:1196429]	1.298	0.0266427
Cenpv	centromere protein V [Source:MGI Symbol%3BAcc:MGI:1920389]	1.2979	0.0347334
Tapt1	transmembrane anterior posterior transformation 1 [Source:MGI Symbol%3BAcc:MGI:2683537]	1.29754	0.00226233
Mau2	MAU2 sister chromatid cohesion factor [Source:MGI Symbol%3BAcc:MGI:1921799]	1.29672	0.0117244
Rffl	ring finger and FYVE like domain containing protein [Source:MGI Symbol%3BAcc:MGI:1914588]	1.29651	0.0078034
Pxmp2	peroxisomal membrane protein 2 [Source:MGI Symbol%3BAcc:MGI:107487]	1.29458	0.0326084
Ctps2	cytidine 5'-triphosphate synthase 2 [Source:MGI Symbol%3BAcc:MGI:1933185]	1.29367	0.0222247
Cir1	corepressor interacting with RBPJ%2C 1 [Source:MGI Symbol%3BAcc:MGI:1914185]	1.2935	0.00331181
Tiparp	TCDD-inducible poly(ADP-ribose) polymerase [Source:MGI Symbol%3BAcc:MGI:2159210]	1.29311	0.0331686
Echdc3	enoyl Coenzyme A hydratase domain containing 3 [Source:MGI Symbol%3BAcc:MGI:1915106]	1.29308	0.0136896
Ackr2	atypical chemokine receptor 2 [Source:MGI Symbol%3BAcc:MGI:1891697]	1.29274	0.0451686
Aaed1	AhpC/TSA antioxidant enzyme domain containing 1 [Source:MGI Symbol%3BAcc:MGI:1913379]	1.29264	0.0240778
Rab27a	RAB27A%2C member RAS oncogene family [Source:MGI Symbol%3BAcc:MGI:1861441]	1.29258	0.044073
Lmbr1	limb region 1 [Source:MGI Symbol%3BAcc:MGI:1861746]	1.29131	0.00937544
Foxred2	FAD-dependent oxidoreductase domain containing 2 [Source:MGI Symbol%3BAcc:MGI:106315]	1.28862	0.0482579
Zbtb43	zinc finger and BTB domain containing 43 [Source:MGI Symbol%3BAcc:MGI:1919084]	1.28782	0.0295959
Vmp1	vacuole membrane protein 1 [Source:MGI Symbol%3BAcc:MGI:1923159]	1.28768	0.0457009
Gzf1	GDNF-inducible zinc finger protein 1 [Source:MGI Symbol%3BAcc:MGI:1921783]	1.28761	0.00419919
Sowahc	sosondowah ankyrin repeat domain family member C [Source:MGI Symbol%3BAcc:MGI:3606051]	1.28743	0.0441099
Slc25a32	solute carrier family 25%2C member 32 [Source:MGI Symbol%3BAcc:MGI:1917156]	1.28685	0.032023
Tmem243	transmembrane protein 243%2C mitochondrial [Source:MGI Symbol%3BAcc:MGI:3606159]	1.28562	0.0417808
Clpx	caseinolytic mitochondrial matrix peptidase chaperone subunit [Source:MGI Symbol%3BAcc:MGI:1346017]	1.28548	0.00569094
Setd7	SET domain containing (lysine methyltransferase) 7 [Source:MGI Symbol%3BAcc:MGI:1920501]	1.28488	0.0470571
Phf7	PHD finger protein 7 [Source:MGI Symbol%3BAcc:MGI:1919088]	1.28487	0.0469331
Cep44	centrosomal protein 44 [Source:MGI Symbol%3BAcc:MGI:3525111]	1.2848	0.0198539
Tollip	toll interacting protein [Source:MGI Symbol%3BAcc:MGI:1891808]	1.28475	0.0254797
Gkap1	G kinase anchoring protein 1 [Source:MGI Symbol%3BAcc:MGI:1891694]	1.28389	0.0272346
Cables1	CDK5 and Abl enzyme substrate 1 [Source:MGI Symbol%3BAcc:MGI:1927065]	1.28363	0.034347
Clk1	CDC-like kinase 1 [Source:MGI Symbol%3BAcc:MGI:107403]	1.28301	0.0222247
Btg1	B cell translocation gene 1%2C anti-proliferative [Source:MGI Symbol%3BAcc:MGI:88215]	1.28158	0.0316635
Csnk1e	casein kinase 1%2C epsilon [Source:MGI Symbol%3BAcc:MGI:1351660]	1.28142	0.0134797
Pi4k2b	phosphatidylinositol 4-kinase type 2 beta [Source:MGI Symbol%3BAcc:MGI:1914323]	1.27995	0.0129663
Hbp1	high mobility group box transcription factor 1 [Source:MGI Symbol%3BAcc:MGI:894659]	1.2795	0.0185827
Ilkap	integrin-linked kinase-associated serine/threonine phosphatase 2C [Source:MGI Symbol%3BAcc:MGI:1914694]	1.27896	0.00176825
Sgk3	serum/glucocorticoid regulated kinase 3 [Source:MGI Symbol%3BAcc:MGI:2182368]	1.27806	0.0163685
Bbox1	butyrobetaine (gamma)%2C 2-oxoglutarate dioxygenase 1 (gamma-butyrobetaine hydroxylase) [Source:MGI Symbol%3BAcc:MGI:1891372]	1.27787	0.0414015
Tmc6	transmembrane channel-like gene family 6 [Source:MGI Symbol%3BAcc:MGI:1098686]	1.27594	0.0499248
Gm15545	predicted gene 15545 [Source:MGI Symbol%3BAcc:MGI:3782994]	1.27566	0.0495381
Klf6	Kruppel-like factor 6 [Source:MGI Symbol%3BAcc:MGI:1346318]	1.27556	0.00769453
Sfswap	splicing factor%2C suppressor of white-apricot homolog (Drosophila) [Source:MGI Symbol%3BAcc:MGI:101760]	1.27524	0.0210812
Pld1	phospholipase D1 [Source:MGI Symbol%3BAcc:MGI:109585]	1.27449	0.0370924
Map3k5	mitogen-activated protein kinase kinase kinase 5 [Source:MGI Symbol%3BAcc:MGI:1346876]	1.27421	0.0126517
Flrt3	fibronectin leucine rich transmembrane protein 3 [Source:MGI Symbol%3BAcc:MGI:1918686]	1.27189	0.0476977
Cnn3	calponin 3%2C acidic [Source:MGI Symbol%3BAcc:MGI:1919244]	1.27144	0.0240436
Psen2	presenilin 2 [Source:MGI Symbol%3BAcc:MGI:109284]	1.27104	0.0204663
Gramd3	GRAM domain containing 3 [Source:MGI Symbol%3BAcc:MGI:1914815]	1.27097	0.0452857
Paics	phosphoribosylaminoimidazole carboxylase%2C phosphoribosylaminoribosylaminoimidazole%2C succinocarboxamide synthetase [Source:MGI Symbol%3BAcc:MGI:1914304]	1.26811	0.00818502
Tle1	transducin-like enhancer of split 1 [Source:MGI Symbol%3BAcc:MGI:104636]	1.26809	0.019042
Rhou	ras homolog family member U [Source:MGI Symbol%3BAcc:MGI:1916831]	1.26799	0.0126323
Otud7b	OTU domain containing 7B [Source:MGI Symbol%3BAcc:MGI:2654703]	1.26784	0.0375195
Cnppd1	cyclin Pas1/PHO80 domain containing 1 [Source:MGI Symbol%3BAcc:MGI:1916421]	1.26591	0.00513673
Hs6st1	heparan sulfate 6-O-sulfotransferase 1 [Source:MGI Symbol%3BAcc:MGI:1354958]	1.26538	0.0400849
Zfp956	zinc finger protein 956 [Source:MGI Symbol%3BAcc:MGI:2141515]	1.26537	0.0199209
Myo6	myosin VI [Source:MGI Symbol%3BAcc:MGI:104785]	1.26507	0.0376865
Atg14	autophagy related 14 [Source:MGI Symbol%3BAcc:MGI:1261775]	1.26365	0.00723584
Uhrf2	ubiquitin-like%2C containing PHD and RING finger domains 2 [Source:MGI Symbol%3BAcc:MGI:1923718]	1.26335	0.0151683
Fah	fumarylacetoacetate hydrolase [Source:MGI Symbol%3BAcc:MGI:95482]	1.26266	0.0484393
Arfgap3	ADP-ribosylation factor GTPase activating protein 3 [Source:MGI Symbol%3BAcc:MGI:1913501]	1.26253	0.0184231
Fitm2	fat storage-inducing transmembrane protein 2 [Source:MGI Symbol%3BAcc:MGI:2444508]	1.26164	0.00646615
Cyp4f13	cytochrome P450%2C family 4%2C subfamily f%2C polypeptide 13 [Source:MGI Symbol%3BAcc:MGI:2158641]	1.26142	0.0341671
Crebl2	cAMP responsive element binding protein-like 2 [Source:MGI Symbol%3BAcc:MGI:1889385]	1.26108	0.011249
Flcn	folliculin [Source:MGI Symbol%3BAcc:MGI:2442184]	1.25953	0.0204188
Ctsf	cathepsin F [Source:MGI Symbol%3BAcc:MGI:1861434]	1.2593	0.037178
Hadhb	hydroxyacyl-Coenzyme A dehydrogenase/3-ketoacyl-Coenzyme A thiolase/enoyl-Coenzyme A hydratase (trifunctional protein)%2C beta subunit [Source:MGI Symbol%3BAcc:MGI:2136381]	1.25869	0.0436632
Rbm48	RNA binding motif protein 48 [Source:MGI Symbol%3BAcc:MGI:2442653]	1.25861	0.0328237
Ints9	integrator complex subunit 9 [Source:MGI Symbol%3BAcc:MGI:1098533]	1.25648	0.0258101
Zak	sterile alpha motif and leucine zipper containing kinase AZK [Source:MGI Symbol%3BAcc:MGI:2443258]	1.25597	0.0470571
Cbx7	chromobox 7 [Source:MGI Symbol%3BAcc:MGI:1196439]	1.25407	0.0189343
Smarcal1	SWI/SNF related matrix associated%2C actin dependent regulator of chromatin%2C subfamily a-like 1 [Source:MGI Symbol%3BAcc:MGI:1859183]	1.25315	0.0196081
Mettl7a1	methyltransferase like 7A1 [Source:MGI Symbol%3BAcc:MGI:1916523]	1.25298	0.0242961
Acadl	acyl-Coenzyme A dehydrogenase%2C long-chain [Source:MGI Symbol%3BAcc:MGI:87866]	1.25272	0.0471909
Birc3	baculoviral IAP repeat-containing 3 [Source:MGI Symbol%3BAcc:MGI:1197007]	1.25256	0.0314679
Clic4	chloride intracellular channel 4 (mitochondrial) [Source:MGI Symbol%3BAcc:MGI:1352754]	1.25231	0.0198539
Nol8	nucleolar protein 8 [Source:MGI Symbol%3BAcc:MGI:1918180]	1.25227	0.014657
Adpgk	ADP-dependent glucokinase [Source:MGI Symbol%3BAcc:MGI:1919391]	1.25161	0.0138146
Ift43	intraflagellar transport 43 [Source:MGI Symbol%3BAcc:MGI:1923661]	1.25143	0.0361347
Atp5sl	ATP5S-like [Source:MGI Symbol%3BAcc:MGI:1913599]	1.24456	0.0116484
Mcoln1	mucolipin 1 [Source:MGI Symbol%3BAcc:MGI:1890498]	1.244	0.0198539
Ppfibp1	PTPRF interacting protein%2C binding protein 1 (liprin beta 1) [Source:MGI Symbol%3BAcc:MGI:1914783]	1.24124	0.0204188
Foxo4	forkhead box O4 [Source:MGI Symbol%3BAcc:MGI:1891915]	1.24119	0.0250083
Tbc1d15	TBC1 domain family%2C member 15 [Source:MGI Symbol%3BAcc:MGI:1913937]	1.24055	0.0470218
Rhbdd2	rhomboid domain containing 2 [Source:MGI Symbol%3BAcc:MGI:1915612]	1.24042	0.0351972
Dcaf6	DDB1 and CUL4 associated factor 6 [Source:MGI Symbol%3BAcc:MGI:1921356]	1.23964	0.0481725
Slc26a11	solute carrier family 26%2C member 11 [Source:MGI Symbol%3BAcc:MGI:2444589]	1.23954	0.0453365
Trim24	tripartite motif-containing 24 [Source:MGI Symbol%3BAcc:MGI:109275]	1.23937	0.00902984
Vamp1	vesicle-associated membrane protein 1 [Source:MGI Symbol%3BAcc:MGI:1313276]	1.23909	0.0316694
Strbp	spermatid perinuclear RNA binding protein [Source:MGI Symbol%3BAcc:MGI:104626]	1.23847	0.0488163
Tgif1	TGFB-induced factor homeobox 1 [Source:MGI Symbol%3BAcc:MGI:1194497]	1.2378	0.0461027
Pptc7	PTC7 protein phosphatase homolog [Source:MGI Symbol%3BAcc:MGI:2444593]	1.23764	0.0353114
Sav1	salvador family WW domain containing 1 [Source:MGI Symbol%3BAcc:MGI:1927144]	1.23723	0.0195944
Egln2	egl-9 family hypoxia-inducible factor 2 [Source:MGI Symbol%3BAcc:MGI:1932287]	1.23705	0.0165679
Zmym5	zinc finger%2C MYM-type 5 [Source:MGI Symbol%3BAcc:MGI:3041170]	1.23691	0.029206
Cab39l	calcium binding protein 39-like [Source:MGI Symbol%3BAcc:MGI:1914081]	1.23688	0.0331686
Polr3gl	polymerase (RNA) III (DNA directed) polypeptide G like [Source:MGI Symbol%3BAcc:MGI:1917120]	1.23678	0.0211584
Ivd	isovaleryl coenzyme A dehydrogenase [Source:MGI Symbol%3BAcc:MGI:1929242]	1.23503	0.0174073
Akip1	A kinase (PRKA) interacting protein 1 [Source:MGI Symbol%3BAcc:MGI:3041226]	1.23188	0.0454521
R3hdm1	R3H domain containing 1 [Source:MGI Symbol%3BAcc:MGI:2448514]	1.23178	0.0388535
Kiz	kizuna centrosomal protein [Source:MGI Symbol%3BAcc:MGI:2684960]	1.23167	0.0145471
Ccpg1	cell cycle progression 1 [Source:MGI Symbol%3BAcc:MGI:1196419]	1.23034	0.0348591
Dnajb12	DnaJ heat shock protein family (Hsp40) member B12 [Source:MGI Symbol%3BAcc:MGI:1931881]	1.23005	0.0191402
Ccnd3	cyclin D3 [Source:MGI Symbol%3BAcc:MGI:88315]	1.22909	0.0452857
Slc25a20	solute carrier family 25 (mitochondrial carnitine/acylcarnitine translocase)%2C member 20 [Source:MGI Symbol%3BAcc:MGI:1928738]	1.22861	0.0298823
Zbtb44	zinc finger and BTB domain containing 44 [Source:MGI Symbol%3BAcc:MGI:1925123]	1.22659	0.0193574
Bsdc1	BSD domain containing 1 [Source:MGI Symbol%3BAcc:MGI:1913466]	1.22566	0.0375797
Spin1	spindlin 1 [Source:MGI Symbol%3BAcc:MGI:109242]	1.2255	0.0125572
Abcg2	ATP-binding cassette%2C sub-family G (WHITE)%2C member 2 [Source:MGI Symbol%3BAcc:MGI:1347061]	1.22506	0.0374786
Usp3	ubiquitin specific peptidase 3 [Source:MGI Symbol%3BAcc:MGI:2152450]	1.22492	0.0129663
Gm44503	predicted readthrough transcript (NMD candidate)%2C 44503 [Source:MGI Symbol%3BAcc:MGI:5141975]	1.22143	0.0380144
Dcaf8	DDB1 and CUL4 associated factor 8 [Source:MGI Symbol%3BAcc:MGI:91860]	1.22135	0.031254
Mark3	MAP/microtubule affinity regulating kinase 3 [Source:MGI Symbol%3BAcc:MGI:1341865]	1.22118	0.019898
Mecp2	methyl CpG binding protein 2 [Source:MGI Symbol%3BAcc:MGI:99918]	1.2211	0.0373523
Bbs4	Bardet-Biedl syndrome 4 (human) [Source:MGI Symbol%3BAcc:MGI:2143311]	1.22056	0.0370766
Mcm7	minichromosome maintenance complex component 7 [Source:MGI Symbol%3BAcc:MGI:1298398]	1.22034	0.0304757
Smad4	SMAD family member 4 [Source:MGI Symbol%3BAcc:MGI:894293]	1.21806	0.0253768
Wipi2	WD repeat domain%2C phosphoinositide interacting 2 [Source:MGI Symbol%3BAcc:MGI:1923831]	1.21611	0.0304457
Dhx40	DEAH (Asp-Glu-Ala-His) box polypeptide 40 [Source:MGI Symbol%3BAcc:MGI:1914737]	1.21572	0.029041
Tfb2m	transcription factor B2%2C mitochondrial [Source:MGI Symbol%3BAcc:MGI:107937]	1.21305	0.0300539
Snx21	sorting nexin family member 21 [Source:MGI Symbol%3BAcc:MGI:1917729]	1.21137	0.0107644
Prpf18	pre-mRNA processing factor 18 [Source:MGI Symbol%3BAcc:MGI:1914479]	1.20772	0.0152533
Ube2g2	ubiquitin-conjugating enzyme E2G 2 [Source:MGI Symbol%3BAcc:MGI:1343188]	1.20659	0.0376865
Zfp740	zinc finger protein 740 [Source:MGI Symbol%3BAcc:MGI:1915994]	1.20626	0.0440767
Zfp511	zinc finger protein 511 [Source:MGI Symbol%3BAcc:MGI:1917002]	1.20569	0.0219544
Cep120	centrosomal protein 120 [Source:MGI Symbol%3BAcc:MGI:2147298]	1.20431	0.0412574
Clk3	CDC-like kinase 3 [Source:MGI Symbol%3BAcc:MGI:1098670]	1.20355	0.0131299
Wdsub1	WD repeat%2C SAM and U-box domain containing 1 [Source:MGI Symbol%3BAcc:MGI:1919387]	1.20313	0.039204
Whamm	WAS protein homolog associated with actin%2C golgi membranes and microtubules [Source:MGI Symbol%3BAcc:MGI:2142282]	1.20114	0.0198386
Pik3ca	phosphatidylinositol 3-kinase%2C catalytic%2C alpha polypeptide [Source:MGI Symbol%3BAcc:MGI:1206581]	1.20086	0.0203366
Nr2c2	nuclear receptor subfamily 2%2C group C%2C member 2 [Source:MGI Symbol%3BAcc:MGI:1352466]	1.19978	0.0431794
Prdm4	PR domain containing 4 [Source:MGI Symbol%3BAcc:MGI:1920093]	1.19294	0.0179395
Dpp8	dipeptidylpeptidase 8 [Source:MGI Symbol%3BAcc:MGI:1921638]	1.19292	0.0474148
Kdm3a	lysine (K)-specific demethylase 3A [Source:MGI Symbol%3BAcc:MGI:98847]	1.19274	0.048946
Mkrn1	makorin%2C ring finger protein%2C 1 [Source:MGI Symbol%3BAcc:MGI:1859353]	1.18451	0.0388535
Dnajb6	DnaJ heat shock protein family (Hsp40) member B6 [Source:MGI Symbol%3BAcc:MGI:1344381]	1.17727	0.0349397
Zpr1	ZPR1 zinc finger [Source:MGI Symbol%3BAcc:MGI:1330262]	1.17556	0.0203366
Pank4	pantothenate kinase 4 [Source:MGI Symbol%3BAcc:MGI:2387466]	1.17455	0.038861
Otud5	OTU domain containing 5 [Source:MGI Symbol%3BAcc:MGI:1859615]	1.17331	0.0323337
Uimc1	ubiquitin interaction motif containing 1 [Source:MGI Symbol%3BAcc:MGI:103185]	1.16978	0.0479081
Kdm1a	lysine (K)-specific demethylase 1A [Source:MGI Symbol%3BAcc:MGI:1196256]	1.16804	0.0453591
Mcur1	mitochondrial calcium uniporter regulator 1 [Source:MGI Symbol%3BAcc:MGI:1923387]	1.16694	0.0451855
Arih2	ariadne RBR E3 ubiquitin protein ligase 2 [Source:MGI Symbol%3BAcc:MGI:1344361]	1.1631	0.0407953
Nt5c3b	5'-nucleotidase%2C cytosolic IIIB [Source:MGI Symbol%3BAcc:MGI:1915356]	1.16301	0.0346592
Ppil4	peptidylprolyl isomerase (cyclophilin)-like 4 [Source:MGI Symbol%3BAcc:MGI:1914668]	1.15483	0.0388148
Esrra	estrogen related receptor%2C alpha [Source:MGI Symbol%3BAcc:MGI:1346831]	0.85393	0.0398946
Tm7sf3	transmembrane 7 superfamily member 3 [Source:MGI Symbol%3BAcc:MGI:1914873]	0.851504	0.042649
Ppp2r5b	protein phosphatase 2%2C regulatory subunit B'%2C beta [Source:MGI Symbol%3BAcc:MGI:2388480]	0.84765	0.0330302
BC037034	cDNA sequence BC037034 [Source:MGI Symbol%3BAcc:MGI:2385896]	0.847471	0.0208156
Camta1	calmodulin binding transcription activator 1 [Source:MGI Symbol%3BAcc:MGI:2140230]	0.845104	0.0314073
Slc35b1	solute carrier family 35%2C member B1 [Source:MGI Symbol%3BAcc:MGI:1343133]	0.84386	0.0400849
Tmco4	transmembrane and coiled-coil domains 4 [Source:MGI Symbol%3BAcc:MGI:1924306]	0.843207	0.047882
Prkag2	protein kinase%2C AMP-activated%2C gamma 2 non-catalytic subunit [Source:MGI Symbol%3BAcc:MGI:1336153]	0.842115	0.0196767
3110002H16Rik	RIKEN cDNA 3110002H16 gene [Source:MGI Symbol%3BAcc:MGI:1916528]	0.840522	0.0277346
Ppp2r5c	protein phosphatase 2%2C regulatory subunit B'%2C gamma [Source:MGI Symbol%3BAcc:MGI:1349475]	0.838322	0.0187601
Brip1os	BRCA1 interacting protein C-terminal helicase 1%2C opposite strand [Source:MGI Symbol%3BAcc:MGI:1921288]	0.838209	0.0337805
BC017643	cDNA sequence BC017643 [Source:MGI Symbol%3BAcc:MGI:2384959]	0.837594	0.0360375
Fut8	fucosyltransferase 8 [Source:MGI Symbol%3BAcc:MGI:1858901]	0.837192	0.0275282
Aldh9a1	aldehyde dehydrogenase 9%2C subfamily A1 [Source:MGI Symbol%3BAcc:MGI:1861622]	0.83556	0.0196402
Nif3l1	Ngg1 interacting factor 3-like 1 (S. pombe) [Source:MGI Symbol%3BAcc:MGI:1929485]	0.835245	0.0439356
Psmd5	proteasome (prosome%2C macropain) 26S subunit%2C non-ATPase%2C 5 [Source:MGI Symbol%3BAcc:MGI:1914248]	0.834732	0.0331686
Wdr36	WD repeat domain 36 [Source:MGI Symbol%3BAcc:MGI:1917819]	0.834402	0.0494497
Dscr3	Down syndrome critical region gene 3 [Source:MGI Symbol%3BAcc:MGI:1206040]	0.834346	0.0210443
Naa40	N(alpha)-acetyltransferase 40%2C NatD catalytic subunit [Source:MGI Symbol%3BAcc:MGI:1918249]	0.834185	0.0344429
Ppt1	palmitoyl-protein thioesterase 1 [Source:MGI Symbol%3BAcc:MGI:1298204]	0.83382	0.0333579
Mum1	melanoma associated antigen (mutated) 1 [Source:MGI Symbol%3BAcc:MGI:1915364]	0.833311	0.0332723
Ap3m1	adaptor-related protein complex 3%2C mu 1 subunit [Source:MGI Symbol%3BAcc:MGI:1929212]	0.8331	0.0217733
Ap2m1	adaptor-related protein complex 2%2C mu 1 subunit [Source:MGI Symbol%3BAcc:MGI:1298405]	0.832748	0.0481967
Tcirg1	T cell%2C immune regulator 1%2C ATPase%2C H+ transporting%2C lysosomal V0 protein A3 [Source:MGI Symbol%3BAcc:MGI:1350931]	0.832446	0.0488384
Mbd3	methyl-CpG binding domain protein 3 [Source:MGI Symbol%3BAcc:MGI:1333812]	0.832418	0.0277853
Pigq	phosphatidylinositol glycan anchor biosynthesis%2C class Q [Source:MGI Symbol%3BAcc:MGI:1333114]	0.832233	0.0145471
Mapre1	microtubule-associated protein%2C RP/EB family%2C member 1 [Source:MGI Symbol%3BAcc:MGI:891995]	0.832068	0.0300539
Lrmp	lymphoid-restricted membrane protein [Source:MGI Symbol%3BAcc:MGI:108424]	0.83187	0.0482413
Smarcb1	SWI/SNF related%2C matrix associated%2C actin dependent regulator of chromatin%2C subfamily b%2C member 1 [Source:MGI Symbol%3BAcc:MGI:1328366]	0.831088	0.0377463
Tpd52	tumor protein D52 [Source:MGI Symbol%3BAcc:MGI:107749]	0.830673	0.0308213
Sae1	SUMO1 activating enzyme subunit 1 [Source:MGI Symbol%3BAcc:MGI:1929264]	0.830407	0.0199143
Hnrnpa3	heterogeneous nuclear ribonucleoprotein A3 [Source:MGI Symbol%3BAcc:MGI:1917171]	0.830161	0.0339073
Crot	carnitine O-octanoyltransferase [Source:MGI Symbol%3BAcc:MGI:1921364]	0.829908	0.0320398
Gstm2	glutathione S-transferase%2C mu 2 [Source:MGI Symbol%3BAcc:MGI:95861]	0.828619	0.0440767
Pbx2	pre B cell leukemia homeobox 2 [Source:MGI Symbol%3BAcc:MGI:1341793]	0.827739	0.0108691
Smad2	SMAD family member 2 [Source:MGI Symbol%3BAcc:MGI:108051]	0.827683	0.0274452
Zfp579	zinc finger protein 579 [Source:MGI Symbol%3BAcc:MGI:1915740]	0.827534	0.03733
Emc10	ER membrane protein complex subunit 10 [Source:MGI Symbol%3BAcc:MGI:1916933]	0.826722	0.0494451
Cep78	centrosomal protein 78 [Source:MGI Symbol%3BAcc:MGI:1924386]	0.826558	0.0386348
Jmjd8	jumonji domain containing 8 [Source:MGI Symbol%3BAcc:MGI:1919356]	0.824195	0.0315559
Slc44a1	solute carrier family 44%2C member 1 [Source:MGI Symbol%3BAcc:MGI:2140592]	0.823772	0.022562
Aggf1	angiogenic factor with G patch and FHA domains 1 [Source:MGI Symbol%3BAcc:MGI:1913799]	0.822566	0.0249435
Pepd	peptidase D [Source:MGI Symbol%3BAcc:MGI:97542]	0.822542	0.0304457
Pagr1a	PAXIP1 associated glutamate rich protein 1A [Source:MGI Symbol%3BAcc:MGI:1914528]	0.822275	0.0435814
Ripk2	receptor (TNFRSF)-interacting serine-threonine kinase 2 [Source:MGI Symbol%3BAcc:MGI:1891456]	0.822079	0.0331705
Lmo4	LIM domain only 4 [Source:MGI Symbol%3BAcc:MGI:109360]	0.822014	0.0289204
Csk	c-src tyrosine kinase [Source:MGI Symbol%3BAcc:MGI:88537]	0.821181	0.044073
Clic1	chloride intracellular channel 1 [Source:MGI Symbol%3BAcc:MGI:2148924]	0.821128	0.0481853
Pomk	protein-O-mannose kinase [Source:MGI Symbol%3BAcc:MGI:1921903]	0.821099	0.038709
Plpp5	phospholipid phosphatase 5 [Source:MGI Symbol%3BAcc:MGI:1919160]	0.821041	0.0468527
Snrnp40	small nuclear ribonucleoprotein 40 (U5) [Source:MGI Symbol%3BAcc:MGI:1913835]	0.82103	0.0253217
Csrp2bp	cysteine and glycine-rich protein 2 binding protein [Source:MGI Symbol%3BAcc:MGI:1917264]	0.820813	0.0323926
Thoc3	THO complex 3 [Source:MGI Symbol%3BAcc:MGI:1920916]	0.820794	0.0196291
Ptges	prostaglandin E synthase [Source:MGI Symbol%3BAcc:MGI:1927593]	0.82017	0.0295047
Pofut1	protein O-fucosyltransferase 1 [Source:MGI Symbol%3BAcc:MGI:2153207]	0.820142	0.0192097
Actr3	ARP3 actin-related protein 3 [Source:MGI Symbol%3BAcc:MGI:1921367]	0.81986	0.0269906
Cyp4f16	cytochrome P450%2C family 4%2C subfamily f%2C polypeptide 16 [Source:MGI Symbol%3BAcc:MGI:1917351]	0.819576	0.0476002
Nptn	neuroplastin [Source:MGI Symbol%3BAcc:MGI:108077]	0.819482	0.0238695
Gm28403	predicted gene 28403 [Source:MGI Symbol%3BAcc:MGI:5579109]	0.818428	0.0385249
Bscl2	Berardinelli-Seip congenital lipodystrophy 2 (seipin) [Source:MGI Symbol%3BAcc:MGI:1298392]	0.818022	0.0360375
Ankmy2	ankyrin repeat and MYND domain containing 2 [Source:MGI Symbol%3BAcc:MGI:2144755]	0.817548	0.0305953
Cln6	ceroid-lipofuscinosis%2C neuronal 6 [Source:MGI Symbol%3BAcc:MGI:2159324]	0.81702	0.0317949
Vac14	Vac14 homolog (S. cerevisiae) [Source:MGI Symbol%3BAcc:MGI:2157980]	0.816776	0.0301461
Ykt6	YKT6 v-SNARE homolog (S. cerevisiae) [Source:MGI Symbol%3BAcc:MGI:1927550]	0.816426	0.020982
1700025G04Rik	RIKEN cDNA 1700025G04 gene [Source:MGI Symbol%3BAcc:MGI:1916649]	0.81604	0.049329
Iqce	IQ motif containing E [Source:MGI Symbol%3BAcc:MGI:1921489]	0.814569	0.0371663
Alg14	asparagine-linked glycosylation 14 [Source:MGI Symbol%3BAcc:MGI:1914039]	0.814345	0.0308247
Ptpn6	protein tyrosine phosphatase%2C non-receptor type 6 [Source:MGI Symbol%3BAcc:MGI:96055]	0.814186	0.0488739
Stoml1	stomatin-like 1 [Source:MGI Symbol%3BAcc:MGI:1916356]	0.813838	0.0188621
Wls	wntless homolog (Drosophila) [Source:MGI Symbol%3BAcc:MGI:1915401]	0.81383	0.011249
Lacc1	laccase (multicopper oxidoreductase) domain containing 1 [Source:MGI Symbol%3BAcc:MGI:2445077]	0.813569	0.0201913
Klhl5	kelch-like 5 [Source:MGI Symbol%3BAcc:MGI:1919028]	0.81312	0.0431794
Commd7	COMM domain containing 7 [Source:MGI Symbol%3BAcc:MGI:1914197]	0.812779	0.0202322
Calu	calumenin [Source:MGI Symbol%3BAcc:MGI:1097158]	0.812365	0.0326182
Rab5c	RAB5C%2C member RAS oncogene family [Source:MGI Symbol%3BAcc:MGI:105306]	0.811679	0.0243825
Ndc1	NDC1 transmembrane nucleoporin [Source:MGI Symbol%3BAcc:MGI:1920037]	0.811675	0.0490548
Mlec	malectin [Source:MGI Symbol%3BAcc:MGI:1924015]	0.811082	0.0135261
Rnpep	arginyl aminopeptidase (aminopeptidase B) [Source:MGI Symbol%3BAcc:MGI:2384902]	0.810887	0.0166625
Arpc2	actin related protein 2/3 complex%2C subunit 2 [Source:MGI Symbol%3BAcc:MGI:1923959]	0.810085	0.0429235
Usp5	ubiquitin specific peptidase 5 (isopeptidase T) [Source:MGI Symbol%3BAcc:MGI:1347343]	0.809542	0.0139187
Pmvk	phosphomevalonate kinase [Source:MGI Symbol%3BAcc:MGI:1915853]	0.809522	0.0475788
Glce	glucuronyl C5-epimerase [Source:MGI Symbol%3BAcc:MGI:2136405]	0.809499	0.0174707
Dnaja1	DnaJ heat shock protein family (Hsp40) member A1 [Source:MGI Symbol%3BAcc:MGI:1270129]	0.809062	0.0383798
P4ha1	procollagen-proline%2C 2-oxoglutarate 4-dioxygenase (proline 4-hydroxylase)%2C alpha 1 polypeptide [Source:MGI Symbol%3BAcc:MGI:97463]	0.808832	0.0394854
Zfp707	zinc finger protein 707 [Source:MGI Symbol%3BAcc:MGI:1916270]	0.808188	0.017869
Dennd2c	DENN/MADD domain containing 2C [Source:MGI Symbol%3BAcc:MGI:3036254]	0.807481	0.0295796
Tram1	translocating chain-associating membrane protein 1 [Source:MGI Symbol%3BAcc:MGI:1919515]	0.807212	0.0266427
Lancl1	LanC (bacterial lantibiotic synthetase component C)-like 1 [Source:MGI Symbol%3BAcc:MGI:1336997]	0.806681	0.0240436
Mre11a	MRE11A homolog A%2C double strand break repair nuclease [Source:MGI Symbol%3BAcc:MGI:1100512]	0.806086	0.0126205
Cbx5	chromobox 5 [Source:MGI Symbol%3BAcc:MGI:109372]	0.805544	0.0386348
Hdac1	histone deacetylase 1 [Source:MGI Symbol%3BAcc:MGI:108086]	0.805403	0.0126678
Arpin	actin-related protein 2/3 complex inhibitor [Source:MGI Symbol%3BAcc:MGI:1917670]	0.804775	0.0375287
Asns	asparagine synthetase [Source:MGI Symbol%3BAcc:MGI:1350929]	0.804246	0.0392788
Nup205	nucleoporin 205 [Source:MGI Symbol%3BAcc:MGI:2141625]	0.803827	0.04959
Zfp414	zinc finger protein 414 [Source:MGI Symbol%3BAcc:MGI:1915641]	0.803734	0.042649
Rassf3	Ras association (RalGDS/AF-6) domain family member 3 [Source:MGI Symbol%3BAcc:MGI:2179722]	0.803598	0.0188621
Ppp1r14c	protein phosphatase 1%2C regulatory (inhibitor) subunit 14c [Source:MGI Symbol%3BAcc:MGI:1923392]	0.803159	0.0185439
Faap100	Fanconi anemia core complex associated protein 100 [Source:MGI Symbol%3BAcc:MGI:1919135]	0.803157	0.0203413
Arl6ip1	ADP-ribosylation factor-like 6 interacting protein 1 [Source:MGI Symbol%3BAcc:MGI:1858943]	0.803124	0.0173481
Skap2	src family associated phosphoprotein 2 [Source:MGI Symbol%3BAcc:MGI:1889206]	0.803082	0.0163822
Spef1	sperm flagellar 1 [Source:MGI Symbol%3BAcc:MGI:3513546]	0.802964	0.0294501
Micu1	mitochondrial calcium uptake 1 [Source:MGI Symbol%3BAcc:MGI:2384909]	0.802728	0.0452675
Copz1	coatomer protein complex%2C subunit zeta 1 [Source:MGI Symbol%3BAcc:MGI:1929063]	0.802501	0.0215227
Pkdcc	protein kinase domain containing%2C cytoplasmic [Source:MGI Symbol%3BAcc:MGI:2147077]	0.802193	0.0333603
Vav3	vav 3 oncogene [Source:MGI Symbol%3BAcc:MGI:1888518]	0.801759	0.0266427
Ptpn9	protein tyrosine phosphatase%2C non-receptor type 9 [Source:MGI Symbol%3BAcc:MGI:1928376]	0.801459	0.0489971
Rad9a	RAD9 checkpoint clamp component A [Source:MGI Symbol%3BAcc:MGI:1328356]	0.801114	0.0450175
Capg	capping protein (actin filament)%2C gelsolin-like [Source:MGI Symbol%3BAcc:MGI:1098259]	0.7999	0.0246594
Smyd5	SET and MYND domain containing 5 [Source:MGI Symbol%3BAcc:MGI:108048]	0.799857	0.0207155
Nfyb	nuclear transcription factor-Y beta [Source:MGI Symbol%3BAcc:MGI:97317]	0.799484	0.0106632
Tap2	transporter 2%2C ATP-binding cassette%2C sub-family B (MDR/TAP) [Source:MGI Symbol%3BAcc:MGI:98484]	0.798982	0.0470571
Aco1	aconitase 1 [Source:MGI Symbol%3BAcc:MGI:87879]	0.798452	0.0226673
Capn10	calpain 10 [Source:MGI Symbol%3BAcc:MGI:1344392]	0.79822	0.0156069
Cenpc1	centromere protein C1 [Source:MGI Symbol%3BAcc:MGI:99700]	0.797282	0.0277346
Fam189b	family with sequence similarity 189%2C member B [Source:MGI Symbol%3BAcc:MGI:1915771]	0.796649	0.0489971
Casp7	caspase 7 [Source:MGI Symbol%3BAcc:MGI:109383]	0.796204	0.0267743
Tapbp	TAP binding protein [Source:MGI Symbol%3BAcc:MGI:1201689]	0.796007	0.0339159
Nr2f6	nuclear receptor subfamily 2%2C group F%2C member 6 [Source:MGI Symbol%3BAcc:MGI:1352453]	0.795634	0.00841992
Rcan3	regulator of calcineurin 3 [Source:MGI Symbol%3BAcc:MGI:1858220]	0.795412	0.040834
Crtap	cartilage associated protein [Source:MGI Symbol%3BAcc:MGI:1891221]	0.794562	0.014865
Fkbp2	FK506 binding protein 2 [Source:MGI Symbol%3BAcc:MGI:95542]	0.794253	0.034212
Ampd2	adenosine monophosphate deaminase 2 [Source:MGI Symbol%3BAcc:MGI:88016]	0.793695	0.0428418
Ids	iduronate 2-sulfatase [Source:MGI Symbol%3BAcc:MGI:96417]	0.793683	0.0404458
Sh3bp2	SH3-domain binding protein 2 [Source:MGI Symbol%3BAcc:MGI:1346349]	0.793324	0.0359534
Ywhaq	tyrosine 3-monooxygenase/tryptophan 5-monooxygenase activation protein%2C theta polypeptide [Source:MGI Symbol%3BAcc:MGI:891963]	0.793226	0.0453591
Alyref	Aly/REF export factor [Source:MGI Symbol%3BAcc:MGI:1341044]	0.79296	0.0132636
Azin2	antizyme inhibitor 2 [Source:MGI Symbol%3BAcc:MGI:2442093]	0.79262	0.036498
Bhlhb9	basic helix-loop-helix domain containing%2C class B9 [Source:MGI Symbol%3BAcc:MGI:1917487]	0.792384	0.0167767
Tsen34	tRNA splicing endonuclease subunit 34 [Source:MGI Symbol%3BAcc:MGI:1913328]	0.791949	0.00682381
Stat5a	signal transducer and activator of transcription 5A [Source:MGI Symbol%3BAcc:MGI:103036]	0.791935	0.0313113
Casp3	caspase 3 [Source:MGI Symbol%3BAcc:MGI:107739]	0.791243	0.0468527
Nxn	nucleoredoxin [Source:MGI Symbol%3BAcc:MGI:109331]	0.790462	0.0174124
Pea15a	phosphoprotein enriched in astrocytes 15A [Source:MGI Symbol%3BAcc:MGI:104799]	0.790044	0.0127075
Ptbp1	polypyrimidine tract binding protein 1 [Source:MGI Symbol%3BAcc:MGI:97791]	0.789932	0.0380171
Gm42742	predicted gene 42742 [Source:MGI Symbol%3BAcc:MGI:5662879]	0.789916	0.00292151
Prps2	phosphoribosyl pyrophosphate synthetase 2 [Source:MGI Symbol%3BAcc:MGI:97776]	0.789262	0.011994
Gng12	guanine nucleotide binding protein (G protein)%2C gamma 12 [Source:MGI Symbol%3BAcc:MGI:1336171]	0.788665	0.0479147
Ar	androgen receptor [Source:MGI Symbol%3BAcc:MGI:88064]	0.788406	0.0257587
Taldo1	transaldolase 1 [Source:MGI Symbol%3BAcc:MGI:1274789]	0.787957	0.030171
Flrt2	fibronectin leucine rich transmembrane protein 2 [Source:MGI Symbol%3BAcc:MGI:3603594]	0.786967	0.0209521
Fam219b	family with sequence similarity 219%2C member B [Source:MGI Symbol%3BAcc:MGI:1925573]	0.786842	0.00983704
Slc50a1	solute carrier family 50 (sugar transporter)%2C member 1 [Source:MGI Symbol%3BAcc:MGI:107417]	0.786661	0.0427936
Xpo1	exportin 1 [Source:MGI Symbol%3BAcc:MGI:2144013]	0.786474	0.0217664
Hlcs	holocarboxylase synthetase (biotin- [propriony-Coenzyme A-carboxylase (ATP-hydrolysing)] ligase) [Source:MGI Symbol%3BAcc:MGI:894646]	0.786253	0.0235304
Sf3a1	splicing factor 3a%2C subunit 1 [Source:MGI Symbol%3BAcc:MGI:1914715]	0.785991	0.0134305
Gbp9	guanylate-binding protein 9 [Source:MGI Symbol%3BAcc:MGI:3605620]	0.785916	0.039455
Galnt1	UDP-N-acetyl-alpha-D-galactosamine:polypeptide N-acetylgalactosaminyltransferase 1 [Source:MGI Symbol%3BAcc:MGI:894693]	0.785376	0.0103861
Mdp1	magnesium-dependent phosphatase 1 [Source:MGI Symbol%3BAcc:MGI:1915131]	0.785084	0.0295796
Rnf24	ring finger protein 24 [Source:MGI Symbol%3BAcc:MGI:1261771]	0.7849	0.0210916
Abhd14b	abhydrolase domain containing 14b [Source:MGI Symbol%3BAcc:MGI:1923741]	0.784554	0.0269029
Mcam	melanoma cell adhesion molecule [Source:MGI Symbol%3BAcc:MGI:1933966]	0.7844	0.0240778
Copz2	coatomer protein complex%2C subunit zeta 2 [Source:MGI Symbol%3BAcc:MGI:1929008]	0.784224	0.0263551
Hspa12a	heat shock protein 12A [Source:MGI Symbol%3BAcc:MGI:1920692]	0.783784	0.0232036
Zfp846	zinc finger protein 846 [Source:MGI Symbol%3BAcc:MGI:1924012]	0.783637	0.0104332
Pdlim4	PDZ and LIM domain 4 [Source:MGI Symbol%3BAcc:MGI:1353470]	0.782204	0.0111673
Trim47	tripartite motif-containing 47 [Source:MGI Symbol%3BAcc:MGI:1917374]	0.781338	0.00517399
Srsf9	serine/arginine-rich splicing factor 9 [Source:MGI Symbol%3BAcc:MGI:104896]	0.781274	0.00350007
D7Ertd443e	DNA segment%2C Chr 7%2C ERATO Doi 443%2C expressed [Source:MGI Symbol%3BAcc:MGI:1196431]	0.78101	0.038861
Maoa	monoamine oxidase A [Source:MGI Symbol%3BAcc:MGI:96915]	0.780135	0.0114079
Smtn	smoothelin [Source:MGI Symbol%3BAcc:MGI:1354727]	0.779536	0.0481967
Txndc5	thioredoxin domain containing 5 [Source:MGI Symbol%3BAcc:MGI:2145316]	0.779453	0.00769453
Arhgap18	Rho GTPase activating protein 18 [Source:MGI Symbol%3BAcc:MGI:1921160]	0.779258	0.0184348
Creld2	cysteine-rich with EGF-like domains 2 [Source:MGI Symbol%3BAcc:MGI:1923987]	0.778933	0.0369645
Cdkl2	cyclin-dependent kinase-like 2 (CDC2-related kinase) [Source:MGI Symbol%3BAcc:MGI:1858227]	0.778684	0.00704971
Cdk6	cyclin-dependent kinase 6 [Source:MGI Symbol%3BAcc:MGI:1277162]	0.778522	0.0298978
Slc25a24	solute carrier family 25 (mitochondrial carrier%2C phosphate carrier)%2C member 24 [Source:MGI Symbol%3BAcc:MGI:1917160]	0.777638	0.00533526
Pygb	brain glycogen phosphorylase [Source:MGI Symbol%3BAcc:MGI:97828]	0.777596	0.013262
Naaa	N-acylethanolamine acid amidase [Source:MGI Symbol%3BAcc:MGI:1914361]	0.77756	0.038709
Nucks1	nuclear casein kinase and cyclin-dependent kinase substrate 1 [Source:MGI Symbol%3BAcc:MGI:1934811]	0.777467	0.00323618
Ap1s1	adaptor protein complex AP-1%2C sigma 1 [Source:MGI Symbol%3BAcc:MGI:1098244]	0.777455	0.00284041
Tmem268	transmembrane protein 268 [Source:MGI Symbol%3BAcc:MGI:1913920]	0.777019	0.0116155
Id2	inhibitor of DNA binding 2 [Source:MGI Symbol%3BAcc:MGI:96397]	0.776841	0.0339727
Mtap	methylthioadenosine phosphorylase [Source:MGI Symbol%3BAcc:MGI:1914152]	0.776514	0.0269613
Fbln1	fibulin 1 [Source:MGI Symbol%3BAcc:MGI:95487]	0.776344	0.0304385
Itm2c	integral membrane protein 2C [Source:MGI Symbol%3BAcc:MGI:1927594]	0.776332	0.0138146
Med19	mediator complex subunit 19 [Source:MGI Symbol%3BAcc:MGI:1914234]	0.775949	0.0228779
Bcl2l12	BCL2-like 12 (proline rich) [Source:MGI Symbol%3BAcc:MGI:1922986]	0.775899	0.0102705
Rgs19	regulator of G-protein signaling 19 [Source:MGI Symbol%3BAcc:MGI:1915153]	0.775093	0.037374
Sntb2	syntrophin%2C basic 2 [Source:MGI Symbol%3BAcc:MGI:101771]	0.775008	0.0418097
Ssr1	signal sequence receptor%2C alpha [Source:MGI Symbol%3BAcc:MGI:105082]	0.774506	0.00475635
Parp10	poly (ADP-ribose) polymerase family%2C member 10 [Source:MGI Symbol%3BAcc:MGI:3712326]	0.77411	0.0109157
Nab1	Ngfi-A binding protein 1 [Source:MGI Symbol%3BAcc:MGI:107564]	0.774108	0.00502912
Atp1b3	ATPase%2C Na+/K+ transporting%2C beta 3 polypeptide [Source:MGI Symbol%3BAcc:MGI:107788]	0.773857	0.0157926
Ddit3	DNA-damage inducible transcript 3 [Source:MGI Symbol%3BAcc:MGI:109247]	0.773757	0.0118615
Actb	actin%2C beta [Source:MGI Symbol%3BAcc:MGI:87904]	0.773724	0.0441001
Egfl8	EGF-like domain 8 [Source:MGI Symbol%3BAcc:MGI:1932094]	0.773097	0.0466288
Vmac	vimentin-type intermediate filament associated coiled-coil protein [Source:MGI Symbol%3BAcc:MGI:2146912]	0.772915	0.0144397
Tmx2	thioredoxin-related transmembrane protein 2 [Source:MGI Symbol%3BAcc:MGI:1914208]	0.772441	0.0151878
Alad	aminolevulinate%2C delta-%2C dehydratase [Source:MGI Symbol%3BAcc:MGI:96853]	0.771721	0.0324514
Myo19	myosin XIX [Source:MGI Symbol%3BAcc:MGI:1913446]	0.771496	0.0437371
Slco3a1	solute carrier organic anion transporter family%2C member 3a1 [Source:MGI Symbol%3BAcc:MGI:1351867]	0.771446	0.028102
Mta2	metastasis-associated gene family%2C member 2 [Source:MGI Symbol%3BAcc:MGI:1346340]	0.771272	0.0187889
Trip6	thyroid hormone receptor interactor 6 [Source:MGI Symbol%3BAcc:MGI:1343458]	0.77081	0.00570088
Il17rc	interleukin 17 receptor C [Source:MGI Symbol%3BAcc:MGI:2159336]	0.770663	0.0258305
Parp9	poly (ADP-ribose) polymerase family%2C member 9 [Source:MGI Symbol%3BAcc:MGI:1933117]	0.769794	0.0129433
Traf2	TNF receptor-associated factor 2 [Source:MGI Symbol%3BAcc:MGI:101835]	0.769606	0.00191754
Cep164	centrosomal protein 164 [Source:MGI Symbol%3BAcc:MGI:2384878]	0.769605	0.0411158
Zfp111	zinc finger protein 111 [Source:MGI Symbol%3BAcc:MGI:1929114]	0.769569	0.0384325
Trdmt1	tRNA aspartic acid methyltransferase 1 [Source:MGI Symbol%3BAcc:MGI:1274787]	0.769356	0.0488163
Psme1	proteasome (prosome%2C macropain) activator subunit 1 (PA28 alpha) [Source:MGI Symbol%3BAcc:MGI:1096367]	0.769031	0.0228546
Asap3	ArfGAP with SH3 domain%2C ankyrin repeat and PH domain 3 [Source:MGI Symbol%3BAcc:MGI:2684986]	0.768141	0.0256997
Nudt14	nudix (nucleoside diphosphate linked moiety X)-type motif 14 [Source:MGI Symbol%3BAcc:MGI:1913424]	0.768064	0.043805
Map6	microtubule-associated protein 6 [Source:MGI Symbol%3BAcc:MGI:1201690]	0.767846	0.0269073
Mr1	major histocompatibility complex%2C class I-related [Source:MGI Symbol%3BAcc:MGI:1195463]	0.767233	0.00935957
Icam1	intercellular adhesion molecule 1 [Source:MGI Symbol%3BAcc:MGI:96392]	0.766787	0.0132636
Fbxl8	F-box and leucine-rich repeat protein 8 [Source:MGI Symbol%3BAcc:MGI:1354697]	0.766786	0.0336344
Alg8	asparagine-linked glycosylation 8 (alpha-1%2C3-glucosyltransferase) [Source:MGI Symbol%3BAcc:MGI:2141959]	0.766503	0.00559029
Rap2a	RAS related protein 2a [Source:MGI Symbol%3BAcc:MGI:97855]	0.765786	0.00838555
Klf16	Kruppel-like factor 16 [Source:MGI Symbol%3BAcc:MGI:2153049]	0.765658	0.018154
Prelid1	PRELI domain containing 1 [Source:MGI Symbol%3BAcc:MGI:1913744]	0.765565	0.019946
Zfp692	zinc finger protein 692 [Source:MGI Symbol%3BAcc:MGI:2144276]	0.765354	0.0178458
Pwwp2b	PWWP domain containing 2B [Source:MGI Symbol%3BAcc:MGI:2142008]	0.764883	0.0321283
Adora2b	adenosine A2b receptor [Source:MGI Symbol%3BAcc:MGI:99403]	0.764173	0.0206067
Rab32	RAB32%2C member RAS oncogene family [Source:MGI Symbol%3BAcc:MGI:1915094]	0.763522	0.0125855
Lrrc1	leucine rich repeat containing 1 [Source:MGI Symbol%3BAcc:MGI:2442313]	0.763197	0.0346005
Fam3c	family with sequence similarity 3%2C member C [Source:MGI Symbol%3BAcc:MGI:107892]	0.763033	0.0116488
Maged1	melanoma antigen%2C family D%2C 1 [Source:MGI Symbol%3BAcc:MGI:1930187]	0.763031	0.00935957
Fam122b	family with sequence similarity 122%2C member B [Source:MGI Symbol%3BAcc:MGI:1926005]	0.7615	0.0294501
Marveld1	MARVEL (membrane-associating) domain containing 1 [Source:MGI Symbol%3BAcc:MGI:2147570]	0.761293	0.00506525
Impa1	inositol (myo)-1(or 4)-monophosphatase 1 [Source:MGI Symbol%3BAcc:MGI:1933158]	0.760707	0.016343
Snai2	snail family zinc finger 2 [Source:MGI Symbol%3BAcc:MGI:1096393]	0.760694	0.0108691
Efna4	ephrin A4 [Source:MGI Symbol%3BAcc:MGI:106643]	0.760547	0.0266427
Telo2	telomere maintenance 2 [Source:MGI Symbol%3BAcc:MGI:1918968]	0.760313	0.020165
Tpm4	tropomyosin 4 [Source:MGI Symbol%3BAcc:MGI:2449202]	0.759904	0.00517399
Mfsd12	major facilitator superfamily domain containing 12 [Source:MGI Symbol%3BAcc:MGI:3604804]	0.759883	0.0305083
Pqlc3	PQ loop repeat containing [Source:MGI Symbol%3BAcc:MGI:2444067]	0.759591	0.00434911
Dpep2	dipeptidase 2 [Source:MGI Symbol%3BAcc:MGI:2442042]	0.759565	0.0281487
Trib2	tribbles pseudokinase 2 [Source:MGI Symbol%3BAcc:MGI:2145021]	0.759486	0.034584
Nfia	nuclear factor I/A [Source:MGI Symbol%3BAcc:MGI:108056]	0.758785	0.0487793
Hoxb6	homeobox B6 [Source:MGI Symbol%3BAcc:MGI:96187]	0.758105	0.0389785
Pik3r3	phosphatidylinositol 3 kinase%2C regulatory subunit%2C polypeptide 3 (p55) [Source:MGI Symbol%3BAcc:MGI:109277]	0.758008	0.0283535
Gbp4	guanylate binding protein 4 [Source:MGI Symbol%3BAcc:MGI:97072]	0.757874	0.0137874
Gbp8	guanylate-binding protein 8 [Source:MGI Symbol%3BAcc:MGI:1923324]	0.757809	0.0148317
Tmem132a	transmembrane protein 132A [Source:MGI Symbol%3BAcc:MGI:2147810]	0.757488	0.0130351
Prickle1	prickle planar cell polarity protein 1 [Source:MGI Symbol%3BAcc:MGI:1916034]	0.75701	0.0201913
Calr	calreticulin [Source:MGI Symbol%3BAcc:MGI:88252]	0.756991	0.0257435
Tceal8	transcription elongation factor A (SII)-like 8 [Source:MGI Symbol%3BAcc:MGI:1913934]	0.756721	0.0411681
Exo5	exonuclease 5 [Source:MGI Symbol%3BAcc:MGI:1920422]	0.756581	0.0122865
Alox5	arachidonate 5-lipoxygenase [Source:MGI Symbol%3BAcc:MGI:87999]	0.756394	0.0439596
Hpf1	histone PARylation factor 1 [Source:MGI Symbol%3BAcc:MGI:1919862]	0.75634	0.0229875
Tnfaip8	tumor necrosis factor%2C alpha-induced protein 8 [Source:MGI Symbol%3BAcc:MGI:2147191]	0.756222	0.01271
Zfp667	zinc finger protein 667 [Source:MGI Symbol%3BAcc:MGI:2442757]	0.755819	0.0125086
Aspa	aspartoacylase [Source:MGI Symbol%3BAcc:MGI:87914]	0.754656	0.0489971
Aqp7	aquaporin 7 [Source:MGI Symbol%3BAcc:MGI:1314647]	0.754097	0.0375428
Dtymk	deoxythymidylate kinase [Source:MGI Symbol%3BAcc:MGI:108396]	0.753626	0.039455
Lmnb2	lamin B2 [Source:MGI Symbol%3BAcc:MGI:96796]	0.753571	0.0392498
Gga2	golgi associated%2C gamma adaptin ear containing%2C ARF binding protein 2 [Source:MGI Symbol%3BAcc:MGI:1921355]	0.75355	0.0190348
Dnaaf2	dynein%2C axonemal assembly factor 2 [Source:MGI Symbol%3BAcc:MGI:1923566]	0.75321	0.0122256
Rcn1	reticulocalbin 1 [Source:MGI Symbol%3BAcc:MGI:104559]	0.752868	0.0100993
Sh3bp1	SH3-domain binding protein 1 [Source:MGI Symbol%3BAcc:MGI:104603]	0.750297	0.0386348
Ywhaz	tyrosine 3-monooxygenase/tryptophan 5-monooxygenase activation protein%2C zeta polypeptide [Source:MGI Symbol%3BAcc:MGI:109484]	0.750227	0.0145347
Gnptab	N-acetylglucosamine-1-phosphate transferase%2C alpha and beta subunits [Source:MGI Symbol%3BAcc:MGI:3643902]	0.749861	0.0142337
2510009E07Rik	RIKEN cDNA 2510009E07 gene [Source:MGI Symbol%3BAcc:MGI:1919440]	0.74985	0.00228804
Ifitm3	interferon induced transmembrane protein 3 [Source:MGI Symbol%3BAcc:MGI:1913391]	0.749513	0.0441099
Skint7	selection and upkeep of intraepithelial T cells 7 [Source:MGI Symbol%3BAcc:MGI:3041190]	0.749372	0.00745091
Hsp90b1	heat shock protein 90%2C beta (Grp94)%2C member 1 [Source:MGI Symbol%3BAcc:MGI:98817]	0.749237	0.0130223
Ptgr1	prostaglandin reductase 1 [Source:MGI Symbol%3BAcc:MGI:1914353]	0.74847	0.0452675
Matn2	matrilin 2 [Source:MGI Symbol%3BAcc:MGI:109613]	0.747872	0.00608277
Nans	N-acetylneuraminic acid synthase (sialic acid synthase) [Source:MGI Symbol%3BAcc:MGI:2149820]	0.747818	0.0107644
Pgd	phosphogluconate dehydrogenase [Source:MGI Symbol%3BAcc:MGI:97553]	0.747807	0.00292151
Phldb2	pleckstrin homology like domain%2C family B%2C member 2 [Source:MGI Symbol%3BAcc:MGI:2444981]	0.747337	0.0138774
Klhl25	kelch-like 25 [Source:MGI Symbol%3BAcc:MGI:2668031]	0.747315	0.0164702
Gpr35	G protein-coupled receptor 35 [Source:MGI Symbol%3BAcc:MGI:1929509]	0.746964	0.0240436
Samd1	sterile alpha motif domain containing 1 [Source:MGI Symbol%3BAcc:MGI:2142433]	0.746748	0.0155423
Il2rg	interleukin 2 receptor%2C gamma chain [Source:MGI Symbol%3BAcc:MGI:96551]	0.745811	0.0177001
Sh3bgrl3	SH3 domain binding glutamic acid-rich protein-like 3 [Source:MGI Symbol%3BAcc:MGI:1920973]	0.745685	0.0288425
Tap1	transporter 1%2C ATP-binding cassette%2C sub-family B (MDR/TAP) [Source:MGI Symbol%3BAcc:MGI:98483]	0.745025	0.0111385
Actg1	actin%2C gamma%2C cytoplasmic 1 [Source:MGI Symbol%3BAcc:MGI:87906]	0.744871	0.0193574
Sgsm2	small G protein signaling modulator 2 [Source:MGI Symbol%3BAcc:MGI:2144695]	0.744606	0.00416949
Gatsl3	GATS protein-like 3 [Source:MGI Symbol%3BAcc:MGI:1919212]	0.744316	0.0347334
Enoph1	enolase-phosphatase 1 [Source:MGI Symbol%3BAcc:MGI:1915120]	0.74409	0.0113175
Klhdc8b	kelch domain containing 8B [Source:MGI Symbol%3BAcc:MGI:1925517]	0.743666	0.0138146
Rmdn3	regulator of microtubule dynamics 3 [Source:MGI Symbol%3BAcc:MGI:1915059]	0.743553	0.00981643
Nr3c1	nuclear receptor subfamily 3%2C group C%2C member 1 [Source:MGI Symbol%3BAcc:MGI:95824]	0.743302	0.0056772
Stk39	serine/threonine kinase 39 [Source:MGI Symbol%3BAcc:MGI:1858416]	0.743185	0.03933
Gbp2	guanylate binding protein 2 [Source:MGI Symbol%3BAcc:MGI:102772]	0.743163	0.0222247
Gm20489	predicted gene 20489 [Source:MGI Symbol%3BAcc:MGI:5141954]	0.743093	0.016791
Ehhadh	enoyl-Coenzyme A%2C hydratase/3-hydroxyacyl Coenzyme A dehydrogenase [Source:MGI Symbol%3BAcc:MGI:1277964]	0.742603	0.0339096
Tanc2	tetratricopeptide repeat%2C ankyrin repeat and coiled-coil containing 2 [Source:MGI Symbol%3BAcc:MGI:2444121]	0.741831	0.017764
Acat2	acetyl-Coenzyme A acetyltransferase 2 [Source:MGI Symbol%3BAcc:MGI:87871]	0.741827	0.0250363
Sema4c	sema domain%2C immunoglobulin domain (Ig)%2C transmembrane domain (TM) and short cytoplasmic domain%2C (semaphorin) 4C [Source:MGI Symbol%3BAcc:MGI:109252]	0.7412	0.0113608
Pkmyt1	protein kinase%2C membrane associated tyrosine/threonine 1 [Source:MGI Symbol%3BAcc:MGI:2137630]	0.740872	0.00439478
Vangl1	vang-like 1 (van gogh%2C Drosophila) [Source:MGI Symbol%3BAcc:MGI:2159344]	0.740788	0.0252242
Pmf1	polyamine-modulated factor 1 [Source:MGI Symbol%3BAcc:MGI:1914287]	0.740707	0.0198141
Parp11	poly (ADP-ribose) polymerase family%2C member 11 [Source:MGI Symbol%3BAcc:MGI:2141505]	0.740537	0.0178293
Ugdh	UDP-glucose dehydrogenase [Source:MGI Symbol%3BAcc:MGI:1306785]	0.740531	0.00256527
Gmppb	GDP-mannose pyrophosphorylase B [Source:MGI Symbol%3BAcc:MGI:2660880]	0.739904	0.0237234
Mxra7	matrix-remodelling associated 7 [Source:MGI Symbol%3BAcc:MGI:1914872]	0.739146	0.0196934
Ranbp1	RAN binding protein 1 [Source:MGI Symbol%3BAcc:MGI:96269]	0.73905	0.0373523
Pdia4	protein disulfide isomerase associated 4 [Source:MGI Symbol%3BAcc:MGI:104864]	0.73867	0.014347
Hspa5	heat shock protein 5 [Source:MGI Symbol%3BAcc:MGI:95835]	0.7383	0.0238015
Srebf1	sterol regulatory element binding transcription factor 1 [Source:MGI Symbol%3BAcc:MGI:107606]	0.738275	0.00289398
Pak1	p21 protein (Cdc42/Rac)-activated kinase 1 [Source:MGI Symbol%3BAcc:MGI:1339975]	0.738157	0.00179141
Gstcd	glutathione S-transferase%2C C-terminal domain containing [Source:MGI Symbol%3BAcc:MGI:1914803]	0.737796	0.0392498
Sept10	septin 10 [Source:MGI Symbol%3BAcc:MGI:1918110]	0.737334	0.00101496
Fkbp10	FK506 binding protein 10 [Source:MGI Symbol%3BAcc:MGI:104769]	0.737041	0.0494451
Tusc3	tumor suppressor candidate 3 [Source:MGI Symbol%3BAcc:MGI:1933134]	0.736511	0.0118574
Steap4	STEAP family member 4 [Source:MGI Symbol%3BAcc:MGI:1923560]	0.73647	0.0231015
Rps6ka4	ribosomal protein S6 kinase%2C polypeptide 4 [Source:MGI Symbol%3BAcc:MGI:1930076]	0.736447	0.0174416
Commd10	COMM domain containing 10 [Source:MGI Symbol%3BAcc:MGI:1916706]	0.736384	0.00730331
Nab2	Ngfi-A binding protein 2 [Source:MGI Symbol%3BAcc:MGI:107563]	0.735437	0.0183101
Mapk8ip1	mitogen-activated protein kinase 8 interacting protein 1 [Source:MGI Symbol%3BAcc:MGI:1309464]	0.735065	0.0244015
Zfp41	zinc finger protein 41 [Source:MGI Symbol%3BAcc:MGI:99186]	0.73461	0.045887
Dbnl	drebrin-like [Source:MGI Symbol%3BAcc:MGI:700006]	0.734519	0.00712786
Nrn1	neuritin 1 [Source:MGI Symbol%3BAcc:MGI:1915654]	0.734503	0.0394279
1600002H07Rik	RIKEN cDNA 1600002H07 gene [Source:MGI Symbol%3BAcc:MGI:1919266]	0.7345	0.0269029
Ldah	lipid droplet associated hydrolase [Source:MGI Symbol%3BAcc:MGI:1916082]	0.734472	0.0174707
Nradd	neurotrophin receptor associated death domain [Source:MGI Symbol%3BAcc:MGI:1914419]	0.734231	0.00789097
Twsg1	twisted gastrulation BMP signaling modulator 1 [Source:MGI Symbol%3BAcc:MGI:2137520]	0.73349	0.00220196
S100a16	S100 calcium binding protein A16 [Source:MGI Symbol%3BAcc:MGI:1915110]	0.733308	0.0487906
Rab40b	Rab40B%2C member RAS oncogene family [Source:MGI Symbol%3BAcc:MGI:2183451]	0.733137	0.00681455
Cxadr	coxsackie virus and adenovirus receptor [Source:MGI Symbol%3BAcc:MGI:1201679]	0.732622	0.00943083
Plekhh3	pleckstrin homology domain containing%2C family H (with MyTH4 domain) member 3 [Source:MGI Symbol%3BAcc:MGI:2384950]	0.7322	0.0141371
Unc13d	unc-13 homolog D (C. elegans) [Source:MGI Symbol%3BAcc:MGI:1917700]	0.731907	0.0144795
Fam129c	family with sequence similarity 129%2C member C [Source:MGI Symbol%3BAcc:MGI:3686743]	0.731846	0.0188621
Hpgds	hematopoietic prostaglandin D synthase [Source:MGI Symbol%3BAcc:MGI:1859384]	0.731586	0.0145207
Epb41l1	erythrocyte membrane protein band 4.1 like 1 [Source:MGI Symbol%3BAcc:MGI:103010]	0.731221	0.0130691
Cdk4	cyclin-dependent kinase 4 [Source:MGI Symbol%3BAcc:MGI:88357]	0.730317	0.00414187
Ptms	parathymosin [Source:MGI Symbol%3BAcc:MGI:1916452]	0.729926	0.00610631
Dna2	DNA replication helicase/nuclease 2 [Source:MGI Symbol%3BAcc:MGI:2443732]	0.729913	0.0312445
Pdia3	protein disulfide isomerase associated 3 [Source:MGI Symbol%3BAcc:MGI:95834]	0.72955	0.00873091
Arhgap27	Rho GTPase activating protein 27 [Source:MGI Symbol%3BAcc:MGI:1916903]	0.728864	0.00212425
Dtx3l	deltex 3-like%2C E3 ubiquitin ligase [Source:MGI Symbol%3BAcc:MGI:2656973]	0.72783	0.00829501
Rhbg	Rhesus blood group-associated B glycoprotein [Source:MGI Symbol%3BAcc:MGI:1927379]	0.727626	0.039204
Pdgfa	platelet derived growth factor%2C alpha [Source:MGI Symbol%3BAcc:MGI:97527]	0.727462	0.00723584
Sept9	septin 9 [Source:MGI Symbol%3BAcc:MGI:1858222]	0.727435	0.0114049
Prkcdbp	protein kinase C%2C delta binding protein [Source:MGI Symbol%3BAcc:MGI:1923422]	0.727421	0.0179579
Cotl1	coactosin-like 1 (Dictyostelium) [Source:MGI Symbol%3BAcc:MGI:1919292]	0.727113	0.0339159
Nfkb2	nuclear factor of kappa light polypeptide gene enhancer in B cells 2%2C p49/p100 [Source:MGI Symbol%3BAcc:MGI:1099800]	0.726721	0.0497573
Nrm	nurim (nuclear envelope membrane protein) [Source:MGI Symbol%3BAcc:MGI:2146855]	0.726201	0.00837653
Glis2	GLIS family zinc finger 2 [Source:MGI Symbol%3BAcc:MGI:1932535]	0.726033	0.0486511
E2f2	E2F transcription factor 2 [Source:MGI Symbol%3BAcc:MGI:1096341]	0.726005	0.020165
Dusp6	dual specificity phosphatase 6 [Source:MGI Symbol%3BAcc:MGI:1914853]	0.725963	0.0118124
Tnfsf10	tumor necrosis factor (ligand) superfamily%2C member 10 [Source:MGI Symbol%3BAcc:MGI:107414]	0.725723	0.0473576
Arhgap11a	Rho GTPase activating protein 11A [Source:MGI Symbol%3BAcc:MGI:2444300]	0.725257	0.0364009
Car13	carbonic anhydrase 13 [Source:MGI Symbol%3BAcc:MGI:1931322]	0.725102	0.00675018
Isoc1	isochorismatase domain containing 1 [Source:MGI Symbol%3BAcc:MGI:1913557]	0.724527	0.00112668
Acad9	acyl-Coenzyme A dehydrogenase family%2C member 9 [Source:MGI Symbol%3BAcc:MGI:1914272]	0.724463	0.00781479
Timp3	tissue inhibitor of metalloproteinase 3 [Source:MGI Symbol%3BAcc:MGI:98754]	0.724212	0.0308195
Polr2d	polymerase (RNA) II (DNA directed) polypeptide D [Source:MGI Symbol%3BAcc:MGI:1916491]	0.724149	0.0121018
1700037H04Rik	RIKEN cDNA 1700037H04 gene [Source:MGI Symbol%3BAcc:MGI:1914576]	0.722502	0.0232249
Atat1	alpha tubulin acetyltransferase 1 [Source:MGI Symbol%3BAcc:MGI:1913869]	0.722181	0.00802132
Slc39a11	solute carrier family 39 (metal ion transporter)%2C member 11 [Source:MGI Symbol%3BAcc:MGI:1917056]	0.722106	0.0258164
Rhbdl3	rhomboid%2C veinlet-like 3 (Drosophila) [Source:MGI Symbol%3BAcc:MGI:2179276]	0.721808	0.0205484
Gbp5	guanylate binding protein 5 [Source:MGI Symbol%3BAcc:MGI:2429943]	0.721731	0.0495084
Polr3g	polymerase (RNA) III (DNA directed) polypeptide G [Source:MGI Symbol%3BAcc:MGI:1914736]	0.721642	0.0238487
Prrt2	proline-rich transmembrane protein 2 [Source:MGI Symbol%3BAcc:MGI:1916267]	0.721587	0.00638989
0610007P14Rik	RIKEN cDNA 0610007P14 gene [Source:MGI Symbol%3BAcc:MGI:1915571]	0.721585	0.0129025
Lrfn4	leucine rich repeat and fibronectin type III domain containing 4 [Source:MGI Symbol%3BAcc:MGI:2385612]	0.721044	0.0417553
Eif2ak2	eukaryotic translation initiation factor 2-alpha kinase 2 [Source:MGI Symbol%3BAcc:MGI:1353449]	0.720992	0.0188773
Prmt2	protein arginine N-methyltransferase 2 [Source:MGI Symbol%3BAcc:MGI:1316652]	0.720663	0.000597944
Prim2	DNA primase%2C p58 subunit [Source:MGI Symbol%3BAcc:MGI:97758]	0.720493	0.0192029
Oas1f	2'-5' oligoadenylate synthetase 1F [Source:MGI Symbol%3BAcc:MGI:2180855]	0.719987	0.0432202
Nlrp1b	NLR family%2C pyrin domain containing 1B [Source:MGI Symbol%3BAcc:MGI:3582959]	0.719619	0.0098859
Ints2	integrator complex subunit 2 [Source:MGI Symbol%3BAcc:MGI:1917672]	0.719616	0.0245107
Vasp	vasodilator-stimulated phosphoprotein [Source:MGI Symbol%3BAcc:MGI:109268]	0.719166	0.00533145
Rtn4rl1	reticulon 4 receptor-like 1 [Source:MGI Symbol%3BAcc:MGI:2661375]	0.718708	0.0195448
Gm14296	predicted gene 14296 [Source:MGI Symbol%3BAcc:MGI:3708667]	0.718621	0.0199143
Stat1	signal transducer and activator of transcription 1 [Source:MGI Symbol%3BAcc:MGI:103063]	0.718372	0.00675018
Gpt	glutamic pyruvic transaminase%2C soluble [Source:MGI Symbol%3BAcc:MGI:95802]	0.718261	0.000654108
Pdzd4	PDZ domain containing 4 [Source:MGI Symbol%3BAcc:MGI:2443483]	0.718238	0.0251235
Gm43079	predicted gene 43079 [Source:MGI Symbol%3BAcc:MGI:5663216]	0.71816	0.00740286
Rab7b	RAB7B%2C member RAS oncogene family [Source:MGI Symbol%3BAcc:MGI:2442295]	0.718014	0.00121164
Ska2	spindle and kinetochore associated complex subunit 2 [Source:MGI Symbol%3BAcc:MGI:1913390]	0.717939	0.0185356
Clip2	CAP-GLY domain containing linker protein 2 [Source:MGI Symbol%3BAcc:MGI:1313136]	0.717898	0.0484393
Angptl2	angiopoietin-like 2 [Source:MGI Symbol%3BAcc:MGI:1347002]	0.717889	0.0146474
S100a14	S100 calcium binding protein A14 [Source:MGI Symbol%3BAcc:MGI:1913416]	0.717761	0.0351648
Rap2b	RAP2B%2C member of RAS oncogene family [Source:MGI Symbol%3BAcc:MGI:1921262]	0.717308	0.00102886
Pdia6	protein disulfide isomerase associated 6 [Source:MGI Symbol%3BAcc:MGI:1919103]	0.716634	0.00375528
Src	Rous sarcoma oncogene [Source:MGI Symbol%3BAcc:MGI:98397]	0.716527	0.0405337
Slbp	stem-loop binding protein [Source:MGI Symbol%3BAcc:MGI:108402]	0.716059	0.00121164
Mphosph6	M phase phosphoprotein 6 [Source:MGI Symbol%3BAcc:MGI:1915783]	0.715909	0.01033
Hmgn3	high mobility group nucleosomal binding domain 3 [Source:MGI Symbol%3BAcc:MGI:2138069]	0.715813	0.00944124
Inpp4b	inositol polyphosphate-4-phosphatase%2C type II [Source:MGI Symbol%3BAcc:MGI:2158925]	0.715462	0.0355248
Cbarp	calcium channel%2C voltage-dependent%2C beta subunit associated regulatory protein [Source:MGI Symbol%3BAcc:MGI:1354170]	0.715395	0.0331686
Hoxa7	homeobox A7 [Source:MGI Symbol%3BAcc:MGI:96179]	0.715296	0.0298796
Ndrg4	N-myc downstream regulated gene 4 [Source:MGI Symbol%3BAcc:MGI:2384590]	0.714295	0.00491246
Uck2	uridine-cytidine kinase 2 [Source:MGI Symbol%3BAcc:MGI:1931744]	0.713747	0.0063689
Mcm6	minichromosome maintenance complex component 6 [Source:MGI Symbol%3BAcc:MGI:1298227]	0.713118	0.00604524
Tapbpl	TAP binding protein-like [Source:MGI Symbol%3BAcc:MGI:2384853]	0.712931	0.00769933
Tnfaip2	tumor necrosis factor%2C alpha-induced protein 2 [Source:MGI Symbol%3BAcc:MGI:104960]	0.712652	0.0460027
Nrip3	nuclear receptor interacting protein 3 [Source:MGI Symbol%3BAcc:MGI:1925843]	0.712377	0.0197139
Olfm1	olfactomedin 1 [Source:MGI Symbol%3BAcc:MGI:1860437]	0.712318	0.00517399
Fam217b	family with sequence similarity 217%2C member B [Source:MGI Symbol%3BAcc:MGI:1918782]	0.712314	0.0242587
Hvcn1	hydrogen voltage-gated channel 1 [Source:MGI Symbol%3BAcc:MGI:1921346]	0.712285	0.0243119
Ttyh2	tweety family member 2 [Source:MGI Symbol%3BAcc:MGI:2157091]	0.712011	0.0062815
Col12a1	collagen%2C type XII%2C alpha 1 [Source:MGI Symbol%3BAcc:MGI:88448]	0.711919	0.021006
Dhrs7	dehydrogenase/reductase (SDR family) member 7 [Source:MGI Symbol%3BAcc:MGI:1913625]	0.711408	0.010133
Sytl2	synaptotagmin-like 2 [Source:MGI Symbol%3BAcc:MGI:1933366]	0.711367	0.0184353
Kpna2	karyopherin (importin) alpha 2 [Source:MGI Symbol%3BAcc:MGI:103561]	0.710931	0.0292945
Mfap2	microfibrillar-associated protein 2 [Source:MGI Symbol%3BAcc:MGI:99559]	0.710809	0.0163804
Mtss1l	metastasis suppressor 1-like [Source:MGI Symbol%3BAcc:MGI:3039591]	0.710578	0.00634934
Pfkl	phosphofructokinase%2C liver%2C B-type [Source:MGI Symbol%3BAcc:MGI:97547]	0.710207	0.00363299
Tspan2	tetraspanin 2 [Source:MGI Symbol%3BAcc:MGI:1917997]	0.710191	0.0164702
Msmo1	methylsterol monoxygenase 1 [Source:MGI Symbol%3BAcc:MGI:1913484]	0.70999	0.0255794
Haus7	HAUS augmin-like complex%2C subunit 7 [Source:MGI Symbol%3BAcc:MGI:1920988]	0.709556	0.00350007
Mov10	Moloney leukemia virus 10 [Source:MGI Symbol%3BAcc:MGI:97054]	0.709267	0.0381074
Itih5	inter-alpha (globulin) inhibitor H5 [Source:MGI Symbol%3BAcc:MGI:1925751]	0.709262	0.0150639
Dtx2	deltex 2%2C E3 ubiquitin ligase [Source:MGI Symbol%3BAcc:MGI:1921448]	0.709113	0.00073269
Slc35g1	solute carrier family 35%2C member G1 [Source:MGI Symbol%3BAcc:MGI:2444789]	0.708032	0.00709283
Pik3r2	phosphatidylinositol 3-kinase%2C regulatory subunit%2C polypeptide 2 (p85 beta) [Source:MGI Symbol%3BAcc:MGI:1098772]	0.70784	0.0104123
Cachd1	cache domain containing 1 [Source:MGI Symbol%3BAcc:MGI:2444177]	0.707776	0.0174281
Zfp324	zinc finger protein 324 [Source:MGI Symbol%3BAcc:MGI:2444641]	0.706651	0.029932
Rbm20	RNA binding motif protein 20 [Source:MGI Symbol%3BAcc:MGI:1920963]	0.706133	0.0345909
Emp3	epithelial membrane protein 3 [Source:MGI Symbol%3BAcc:MGI:1098729]	0.70591	0.0413149
Cyb5b	cytochrome b5 type B [Source:MGI Symbol%3BAcc:MGI:1913677]	0.705399	0.000334117
Trim21	tripartite motif-containing 21 [Source:MGI Symbol%3BAcc:MGI:106657]	0.705384	0.00569918
Rab38	RAB38%2C member RAS oncogene family [Source:MGI Symbol%3BAcc:MGI:1919683]	0.705372	0.043489
Itgb7	integrin beta 7 [Source:MGI Symbol%3BAcc:MGI:96616]	0.705364	0.0442227
Arhgap33	Rho GTPase activating protein 33 [Source:MGI Symbol%3BAcc:MGI:2673998]	0.704832	0.0181426
Irf1	interferon regulatory factor 1 [Source:MGI Symbol%3BAcc:MGI:96590]	0.704121	0.000506345
Kctd7	potassium channel tetramerisation domain containing 7 [Source:MGI Symbol%3BAcc:MGI:2442265]	0.703829	0.0295796
Fgf11	fibroblast growth factor 11 [Source:MGI Symbol%3BAcc:MGI:109167]	0.703777	0.0200844
Bcl11b	B cell leukemia/lymphoma 11B [Source:MGI Symbol%3BAcc:MGI:1929913]	0.703736	0.014657
Cfl1	cofilin 1%2C non-muscle [Source:MGI Symbol%3BAcc:MGI:101757]	0.70365	0.00321926
Arntl2	aryl hydrocarbon receptor nuclear translocator-like 2 [Source:MGI Symbol%3BAcc:MGI:2684845]	0.703036	0.00590788
Batf3	basic leucine zipper transcription factor%2C ATF-like 3 [Source:MGI Symbol%3BAcc:MGI:1925491]	0.702864	0.0118124
Fstl1	follistatin-like 1 [Source:MGI Symbol%3BAcc:MGI:102793]	0.7027	0.0384325
Mfsd13a	major facilitator superfamily domain containing 13a [Source:MGI Symbol%3BAcc:MGI:1922396]	0.702659	0.00274668
Anpep	alanyl (membrane) aminopeptidase [Source:MGI Symbol%3BAcc:MGI:5000466]	0.702391	0.0384325
Cfap57	cilia and flagella associated protein 57 [Source:MGI Symbol%3BAcc:MGI:2686209]	0.702047	0.0419563
Fst	follistatin [Source:MGI Symbol%3BAcc:MGI:95586]	0.701881	0.0187752
Atad2	ATPase family%2C AAA domain containing 2 [Source:MGI Symbol%3BAcc:MGI:1917722]	0.701826	0.0178293
Ikbke	inhibitor of kappaB kinase epsilon [Source:MGI Symbol%3BAcc:MGI:1929612]	0.701455	0.00847125
Itgal	integrin alpha L [Source:MGI Symbol%3BAcc:MGI:96606]	0.701318	0.0355052
Ssx2ip	synovial sarcoma%2C X breakpoint 2 interacting protein [Source:MGI Symbol%3BAcc:MGI:2139150]	0.701122	0.00256527
Lcat	lecithin cholesterol acyltransferase [Source:MGI Symbol%3BAcc:MGI:96755]	0.700989	0.0333579
Tmie	transmembrane inner ear [Source:MGI Symbol%3BAcc:MGI:2159400]	0.700449	0.031254
Papss1	3'-phosphoadenosine 5'-phosphosulfate synthase 1 [Source:MGI Symbol%3BAcc:MGI:1330587]	0.700124	0.00890716
Sectm1a	secreted and transmembrane 1A [Source:MGI Symbol%3BAcc:MGI:2384805]	0.699708	0.0274892
Lmo1	LIM domain only 1 [Source:MGI Symbol%3BAcc:MGI:102812]	0.699513	0.0280965
Lbh	limb-bud and heart [Source:MGI Symbol%3BAcc:MGI:1925139]	0.699336	0.000924094
Zfp202	zinc finger protein 202 [Source:MGI Symbol%3BAcc:MGI:1933401]	0.699187	0.00838555
Six5	sine oculis-related homeobox 5 [Source:MGI Symbol%3BAcc:MGI:106220]	0.699007	0.00442892
Mif	macrophage migration inhibitory factor [Source:MGI Symbol%3BAcc:MGI:96982]	0.698759	0.017975
Prss53	protease%2C serine 53 [Source:MGI Symbol%3BAcc:MGI:2652890]	0.698171	0.0333308
Nabp1	nucleic acid binding protein 1 [Source:MGI Symbol%3BAcc:MGI:1923258]	0.697008	0.0231216
Tmem26	transmembrane protein 26 [Source:MGI Symbol%3BAcc:MGI:2143537]	0.696721	0.0456739
Dck	deoxycytidine kinase [Source:MGI Symbol%3BAcc:MGI:102726]	0.696531	0.010445
Prom2	prominin 2 [Source:MGI Symbol%3BAcc:MGI:2138997]	0.696191	0.0339159
Higd1a	HIG1 domain family%2C member 1A [Source:MGI Symbol%3BAcc:MGI:1930666]	0.695657	0.0441822
Fam114a1	family with sequence similarity 114%2C member A1 [Source:MGI Symbol%3BAcc:MGI:1915553]	0.695127	0.0222877
Aacs	acetoacetyl-CoA synthetase [Source:MGI Symbol%3BAcc:MGI:1926144]	0.694017	0.000674499
Ncapd2	non-SMC condensin I complex%2C subunit D2 [Source:MGI Symbol%3BAcc:MGI:1915548]	0.693958	0.0196182
Olfml2b	olfactomedin-like 2B [Source:MGI Symbol%3BAcc:MGI:2443310]	0.693781	0.0174707
Hmgn1	high mobility group nucleosomal binding domain 1 [Source:MGI Symbol%3BAcc:MGI:96120]	0.693697	0.00570532
Myo1f	myosin IF [Source:MGI Symbol%3BAcc:MGI:107711]	0.69283	0.0048301
Arhgdib	Rho%2C GDP dissociation inhibitor (GDI) beta [Source:MGI Symbol%3BAcc:MGI:101940]	0.692789	0.010133
Kctd1	potassium channel tetramerisation domain containing 1 [Source:MGI Symbol%3BAcc:MGI:1918269]	0.692734	0.00890716
Traf3	TNF receptor-associated factor 3 [Source:MGI Symbol%3BAcc:MGI:108041]	0.691836	0.0240778
Soat1	sterol O-acyltransferase 1 [Source:MGI Symbol%3BAcc:MGI:104665]	0.69155	0.0294501
Col6a2	collagen%2C type VI%2C alpha 2 [Source:MGI Symbol%3BAcc:MGI:88460]	0.691318	0.0183753
Chaf1b	chromatin assembly factor 1%2C subunit B (p60) [Source:MGI Symbol%3BAcc:MGI:1314881]	0.691218	0.0331853
Pitpnm3	PITPNM family member 3 [Source:MGI Symbol%3BAcc:MGI:2685726]	0.691004	0.0413149
Sc5d	sterol-C5-desaturase [Source:MGI Symbol%3BAcc:MGI:1353611]	0.690445	0.00306849
Lima1	LIM domain and actin binding 1 [Source:MGI Symbol%3BAcc:MGI:1920992]	0.68981	0.00838555
S100a6	S100 calcium binding protein A6 (calcyclin) [Source:MGI Symbol%3BAcc:MGI:1339467]	0.689732	0.0211584
Nhsl1	NHS-like 1 [Source:MGI Symbol%3BAcc:MGI:106390]	0.689464	0.030171
Psmb10	proteasome (prosome%2C macropain) subunit%2C beta type 10 [Source:MGI Symbol%3BAcc:MGI:1096380]	0.689098	0.0253582
Gm6548	predicted gene 6548 [Source:MGI Symbol%3BAcc:MGI:3644071]	0.688923	0.0142117
Cntnap1	contactin associated protein-like 1 [Source:MGI Symbol%3BAcc:MGI:1858201]	0.688847	0.0178535
Mfsd3	major facilitator superfamily domain containing 3 [Source:MGI Symbol%3BAcc:MGI:1916822]	0.688062	0.00792371
Akr1b8	aldo-keto reductase family 1%2C member B8 [Source:MGI Symbol%3BAcc:MGI:107673]	0.68761	0.00438961
B4galt2	UDP-Gal:betaGlcNAc beta 1%2C4- galactosyltransferase%2C polypeptide 2 [Source:MGI Symbol%3BAcc:MGI:1858493]	0.687495	0.0240778
Ltb4r1	leukotriene B4 receptor 1 [Source:MGI Symbol%3BAcc:MGI:1309472]	0.687136	0.026877
Nsf	N-ethylmaleimide sensitive fusion protein [Source:MGI Symbol%3BAcc:MGI:104560]	0.68696	0.00162381
Rfc5	replication factor C (activator 1) 5 [Source:MGI Symbol%3BAcc:MGI:1919401]	0.686932	0.0141407
Il18bp	interleukin 18 binding protein [Source:MGI Symbol%3BAcc:MGI:1333800]	0.686805	0.0204213
Nmral1	NmrA-like family domain containing 1 [Source:MGI Symbol%3BAcc:MGI:1915074]	0.686766	0.00824943
Coro1a	coronin%2C actin binding protein 1A [Source:MGI Symbol%3BAcc:MGI:1345961]	0.68663	0.0134797
Lrp4	low density lipoprotein receptor-related protein 4 [Source:MGI Symbol%3BAcc:MGI:2442252]	0.686376	0.0287664
Nsdhl	NAD(P) dependent steroid dehydrogenase-like [Source:MGI Symbol%3BAcc:MGI:1099438]	0.686278	0.00176257
Igtp	interferon gamma induced GTPase [Source:MGI Symbol%3BAcc:MGI:107729]	0.68555	0.010133
Tubb5	tubulin%2C beta 5 class I [Source:MGI Symbol%3BAcc:MGI:107812]	0.68517	0.000769639
Vwa1	von Willebrand factor A domain containing 1 [Source:MGI Symbol%3BAcc:MGI:2179729]	0.684639	0.0160754
Timeless	timeless circadian clock 1 [Source:MGI Symbol%3BAcc:MGI:1321393]	0.684524	0.0192151
Ext1	exostoses (multiple) 1 [Source:MGI Symbol%3BAcc:MGI:894663]	0.684271	0.00139775
Lgr6	leucine-rich repeat-containing G protein-coupled receptor 6 [Source:MGI Symbol%3BAcc:MGI:2441805]	0.68392	0.042649
Nkd1	naked cuticle 1 homolog (Drosophila) [Source:MGI Symbol%3BAcc:MGI:2135954]	0.683716	0.0110634
Hoxc8	homeobox C8 [Source:MGI Symbol%3BAcc:MGI:96198]	0.683436	0.01256
Mcm4	minichromosome maintenance complex component 4 [Source:MGI Symbol%3BAcc:MGI:103199]	0.683283	0.00442193
Gbp3	guanylate binding protein 3 [Source:MGI Symbol%3BAcc:MGI:1926263]	0.682977	0.0177846
S1pr2	sphingosine-1-phosphate receptor 2 [Source:MGI Symbol%3BAcc:MGI:99569]	0.682556	0.00098185
Pola1	polymerase (DNA directed)%2C alpha 1 [Source:MGI Symbol%3BAcc:MGI:99660]	0.681878	0.00458084
Fam83g	family with sequence similarity 83%2C member G [Source:MGI Symbol%3BAcc:MGI:1916890]	0.68164	0.0251601
Arsb	arylsulfatase B [Source:MGI Symbol%3BAcc:MGI:88075]	0.681199	0.0428671
Rnaseh2b	ribonuclease H2%2C subunit B [Source:MGI Symbol%3BAcc:MGI:1914403]	0.680679	0.0105071
Ptger4	prostaglandin E receptor 4 (subtype EP4) [Source:MGI Symbol%3BAcc:MGI:104311]	0.680486	0.00133557
Col5a3	collagen%2C type V%2C alpha 3 [Source:MGI Symbol%3BAcc:MGI:1858212]	0.680475	0.0224361
Wwp2	WW domain containing E3 ubiquitin protein ligase 2 [Source:MGI Symbol%3BAcc:MGI:1914144]	0.67973	0.00268367
5730508B09Rik	RIKEN cDNA 5730508B09 gene [Source:MGI Symbol%3BAcc:MGI:1917867]	0.679696	0.00234504
Ptma	prothymosin alpha [Source:MGI Symbol%3BAcc:MGI:97803]	0.679404	0.00647749
Zmynd15	zinc finger%2C MYND-type containing 15 [Source:MGI Symbol%3BAcc:MGI:3603821]	0.679326	0.0217664
Eno1b	enolase 1B%2C retrotransposed [Source:MGI Symbol%3BAcc:MGI:3648653]	0.679255	0.0256997
Rac3	RAS-related C3 botulinum substrate 3 [Source:MGI Symbol%3BAcc:MGI:2180784]	0.67908	0.00598965
Rasgrp4	RAS guanyl releasing protein 4 [Source:MGI Symbol%3BAcc:MGI:2386851]	0.678406	0.00959196
Skp2	S-phase kinase-associated protein 2 (p45) [Source:MGI Symbol%3BAcc:MGI:1351663]	0.677769	0.0153996
Fndc4	fibronectin type III domain containing 4 [Source:MGI Symbol%3BAcc:MGI:1917195]	0.677544	0.0058816
Lcp1	lymphocyte cytosolic protein 1 [Source:MGI Symbol%3BAcc:MGI:104808]	0.677514	0.00959196
Efs	embryonal Fyn-associated substrate [Source:MGI Symbol%3BAcc:MGI:105311]	0.677473	0.00141088
Tmprss4	transmembrane protease%2C serine 4 [Source:MGI Symbol%3BAcc:MGI:2384877]	0.67725	0.00434911
Gpr132	G protein-coupled receptor 132 [Source:MGI Symbol%3BAcc:MGI:1890220]	0.677073	0.0298823
Psmb8	proteasome (prosome%2C macropain) subunit%2C beta type 8 (large multifunctional peptidase 7) [Source:MGI Symbol%3BAcc:MGI:1346527]	0.676805	0.00174643
Olfm2	olfactomedin 2 [Source:MGI Symbol%3BAcc:MGI:3045350]	0.675929	0.0373676
Wdhd1	WD repeat and HMG-box DNA binding protein 1 [Source:MGI Symbol%3BAcc:MGI:2443514]	0.675372	0.0179975
Rhbdl2	rhomboid%2C veinlet-like 2 (Drosophila) [Source:MGI Symbol%3BAcc:MGI:3608413]	0.67483	0.0061504
Cenpt	centromere protein T [Source:MGI Symbol%3BAcc:MGI:2443939]	0.674706	0.00132701
Oaf	out at first homolog [Source:MGI Symbol%3BAcc:MGI:94852]	0.674685	0.0288951
Rgs14	regulator of G-protein signaling 14 [Source:MGI Symbol%3BAcc:MGI:1859709]	0.674542	0.0125782
Slc39a6	solute carrier family 39 (metal ion transporter)%2C member 6 [Source:MGI Symbol%3BAcc:MGI:2147279]	0.674525	0.00189225
Rfc3	replication factor C (activator 1) 3 [Source:MGI Symbol%3BAcc:MGI:1916513]	0.674308	0.0057025
Ncf4	neutrophil cytosolic factor 4 [Source:MGI Symbol%3BAcc:MGI:109186]	0.673891	0.0154222
Gata3	GATA binding protein 3 [Source:MGI Symbol%3BAcc:MGI:95663]	0.673859	0.00898722
Abr	active BCR-related gene [Source:MGI Symbol%3BAcc:MGI:107771]	0.673802	0.00545515
Ube2l6	ubiquitin-conjugating enzyme E2L 6 [Source:MGI Symbol%3BAcc:MGI:1914500]	0.673261	0.037178
Wdr76	WD repeat domain 76 [Source:MGI Symbol%3BAcc:MGI:1926186]	0.672658	0.00541037
Pgam1	phosphoglycerate mutase 1 [Source:MGI Symbol%3BAcc:MGI:97552]	0.672414	0.00257293
Rrm1	ribonucleotide reductase M1 [Source:MGI Symbol%3BAcc:MGI:98180]	0.672376	0.00176825
Dzip1	DAZ interacting protein 1 [Source:MGI Symbol%3BAcc:MGI:1914311]	0.672264	0.000830676
D630003M21Rik	RIKEN cDNA D630003M21 gene [Source:MGI Symbol%3BAcc:MGI:3606579]	0.67186	0.0188621
Dcbld1	discoidin%2C CUB and LCCL domain containing 1 [Source:MGI Symbol%3BAcc:MGI:1913936]	0.670917	0.0203084
Lrrc8b	leucine rich repeat containing 8 family%2C member B [Source:MGI Symbol%3BAcc:MGI:2141353]	0.670826	0.0114237
Lpar3	lysophosphatidic acid receptor 3 [Source:MGI Symbol%3BAcc:MGI:1929469]	0.670815	0.0106477
Plppr2	phospholipid phosphatase related 2 [Source:MGI Symbol%3BAcc:MGI:2384575]	0.670051	0.00887203
Celf4	CUGBP%2C Elav-like family member 4 [Source:MGI Symbol%3BAcc:MGI:1932407]	0.669525	0.00127595
Epha4	Eph receptor A4 [Source:MGI Symbol%3BAcc:MGI:98277]	0.669193	0.00988538
2310007B03Rik	RIKEN cDNA 2310007B03 gene [Source:MGI Symbol%3BAcc:MGI:1919124]	0.668995	0.0379038
Fgfbp1	fibroblast growth factor binding protein 1 [Source:MGI Symbol%3BAcc:MGI:1096350]	0.668524	0.0102705
Sema3d	sema domain%2C immunoglobulin domain (Ig)%2C short basic domain%2C secreted%2C (semaphorin) 3D [Source:MGI Symbol%3BAcc:MGI:1860118]	0.668421	0.001814
Xrcc3	X-ray repair complementing defective repair in Chinese hamster cells 3 [Source:MGI Symbol%3BAcc:MGI:1921585]	0.667979	0.0226673
Ppil1	peptidylprolyl isomerase (cyclophilin)-like 1 [Source:MGI Symbol%3BAcc:MGI:1916066]	0.667961	0.00220375
Epb41l3	erythrocyte membrane protein band 4.1 like 3 [Source:MGI Symbol%3BAcc:MGI:103008]	0.667798	0.0111385
Rab30	RAB30%2C member RAS oncogene family [Source:MGI Symbol%3BAcc:MGI:1923235]	0.666942	0.000674499
Plau	plasminogen activator%2C urokinase [Source:MGI Symbol%3BAcc:MGI:97611]	0.666934	0.0068884
Kif26a	kinesin family member 26A [Source:MGI Symbol%3BAcc:MGI:2447072]	0.666694	0.0277346
Fam171b	family with sequence similarity 171%2C member B [Source:MGI Symbol%3BAcc:MGI:2444579]	0.666484	0.00820419
Mlkl	mixed lineage kinase domain-like [Source:MGI Symbol%3BAcc:MGI:1921818]	0.665865	0.0489971
Gxylt2	glucoside xylosyltransferase 2 [Source:MGI Symbol%3BAcc:MGI:2682940]	0.665639	0.0114727
Lgals7	lectin%2C galactose binding%2C soluble 7 [Source:MGI Symbol%3BAcc:MGI:1316742]	0.665621	0.0281135
Ptprs	protein tyrosine phosphatase%2C receptor type%2C S [Source:MGI Symbol%3BAcc:MGI:97815]	0.66557	0.00803468
Itgb6	integrin beta 6 [Source:MGI Symbol%3BAcc:MGI:96615]	0.665232	0.0105878
Msx2	msh homeobox 2 [Source:MGI Symbol%3BAcc:MGI:97169]	0.665187	0.0393427
D930048N14Rik	RIKEN cDNA D930048N14 gene [Source:MGI Symbol%3BAcc:MGI:2144709]	0.665116	0.00640565
Relb	avian reticuloendotheliosis viral (v-rel) oncogene related B [Source:MGI Symbol%3BAcc:MGI:103289]	0.664334	0.0030649
Cnn2	calponin 2 [Source:MGI Symbol%3BAcc:MGI:105093]	0.663877	0.0035638
Traf5	TNF receptor-associated factor 5 [Source:MGI Symbol%3BAcc:MGI:107548]	0.663769	0.000541041
Dsn1	DSN1 homolog%2C MIS12 kinetochore complex component [Source:MGI Symbol%3BAcc:MGI:1914184]	0.663713	0.029819
Prr5l	proline rich 5 like [Source:MGI Symbol%3BAcc:MGI:1919696]	0.663102	0.0217227
Ncapg2	non-SMC condensin II complex%2C subunit G2 [Source:MGI Symbol%3BAcc:MGI:1923294]	0.662387	0.0164443
Dsg1a	desmoglein 1 alpha [Source:MGI Symbol%3BAcc:MGI:94930]	0.662327	0.0173677
Skint8	selection and upkeep of intraepithelial T cells 8 [Source:MGI Symbol%3BAcc:MGI:3651523]	0.662291	0.008548
Pcdhb22	protocadherin beta 22 [Source:MGI Symbol%3BAcc:MGI:2136760]	0.662063	0.0228779
Ccdc88c	coiled-coil domain containing 88C [Source:MGI Symbol%3BAcc:MGI:1915589]	0.661991	0.0318645
Lmnb1	lamin B1 [Source:MGI Symbol%3BAcc:MGI:96795]	0.661781	0.0118932
Cxcl12	chemokine (C-X-C motif) ligand 12 [Source:MGI Symbol%3BAcc:MGI:103556]	0.661633	0.00112036
Hes1	hairy and enhancer of split 1 (Drosophila) [Source:MGI Symbol%3BAcc:MGI:104853]	0.661149	0.00322502
Gipc2	GIPC PDZ domain containing family%2C member 2 [Source:MGI Symbol%3BAcc:MGI:1889209]	0.661068	0.0114109
Tmtc4	transmembrane and tetratricopeptide repeat containing 4 [Source:MGI Symbol%3BAcc:MGI:1921050]	0.660927	0.00445577
Cd109	CD109 antigen [Source:MGI Symbol%3BAcc:MGI:2445221]	0.660296	0.0408392
Adrb3	adrenergic receptor%2C beta 3 [Source:MGI Symbol%3BAcc:MGI:87939]	0.660221	0.0295806
Hmgn2	high mobility group nucleosomal binding domain 2 [Source:MGI Symbol%3BAcc:MGI:96136]	0.659867	0.00763996
Zgrf1	zinc finger%2C GRF-type containing 1 [Source:MGI Symbol%3BAcc:MGI:1918893]	0.659746	0.0453621
Sept6	septin 6 [Source:MGI Symbol%3BAcc:MGI:1888939]	0.658633	0.000719108
Cpxm1	carboxypeptidase X 1 (M14 family) [Source:MGI Symbol%3BAcc:MGI:1934569]	0.658496	0.0373523
Cenpl	centromere protein L [Source:MGI Symbol%3BAcc:MGI:1917704]	0.657979	0.0151318
Eva1a	eva-1 homolog A (C. elegans) [Source:MGI Symbol%3BAcc:MGI:2385247]	0.657601	0.0160754
Nrarp	Notch-regulated ankyrin repeat protein [Source:MGI Symbol%3BAcc:MGI:1914372]	0.657458	0.0337805
B3gnt8	UDP-GlcNAc:betaGal beta-1%2C3-N-acetylglucosaminyltransferase 8 [Source:MGI Symbol%3BAcc:MGI:2385269]	0.656587	0.0201112
Bmp7	bone morphogenetic protein 7 [Source:MGI Symbol%3BAcc:MGI:103302]	0.656575	0.00792997
2810030D12Rik	RIKEN cDNA 2810030D12 gene [Source:MGI Symbol%3BAcc:MGI:1925585]	0.655811	0.0411681
Il15	interleukin 15 [Source:MGI Symbol%3BAcc:MGI:103014]	0.655319	0.00902984
Fscn1	fascin actin-bundling protein 1 [Source:MGI Symbol%3BAcc:MGI:1352745]	0.655276	0.0129025
Gas2l3	growth arrest-specific 2 like 3 [Source:MGI Symbol%3BAcc:MGI:1918780]	0.655204	0.00898722
Ear2	eosinophil-associated%2C ribonuclease A family%2C member 2 [Source:MGI Symbol%3BAcc:MGI:108020]	0.654947	0.0355052
Fndc10	fibronectin type III domain containing 10 [Source:MGI Symbol%3BAcc:MGI:2444790]	0.654704	0.00321047
Cbx8	chromobox 8 [Source:MGI Symbol%3BAcc:MGI:1353589]	0.654516	0.00802093
Smad9	SMAD family member 9 [Source:MGI Symbol%3BAcc:MGI:1859993]	0.654483	0.0325175
Arsi	arylsulfatase i [Source:MGI Symbol%3BAcc:MGI:2670959]	0.654455	0.00321503
Me1	malic enzyme 1%2C NADP(+)-dependent%2C cytosolic [Source:MGI Symbol%3BAcc:MGI:97043]	0.654004	0.00751624
Cers1	ceramide synthase 1 [Source:MGI Symbol%3BAcc:MGI:2136690]	0.654002	0.0386348
Smoc2	SPARC related modular calcium binding 2 [Source:MGI Symbol%3BAcc:MGI:1929881]	0.653228	0.000524659
I830077J02Rik	RIKEN cDNA I830077J02 gene [Source:MGI Symbol%3BAcc:MGI:3588284]	0.651973	0.0374535
Ldlr	low density lipoprotein receptor [Source:MGI Symbol%3BAcc:MGI:96765]	0.651682	0.0233359
Paqr4	progestin and adipoQ receptor family member IV [Source:MGI Symbol%3BAcc:MGI:1923748]	0.651278	0.000237156
Dsg2	desmoglein 2 [Source:MGI Symbol%3BAcc:MGI:1196466]	0.65096	0.0177266
Fgd2	FYVE%2C RhoGEF and PH domain containing 2 [Source:MGI Symbol%3BAcc:MGI:1347084]	0.650687	0.00561185
Rhov	ras homolog family member V [Source:MGI Symbol%3BAcc:MGI:2444227]	0.65061	0.00731231
Hoxa1	homeobox A1 [Source:MGI Symbol%3BAcc:MGI:96170]	0.649709	0.031686
Arnt2	aryl hydrocarbon receptor nuclear translocator 2 [Source:MGI Symbol%3BAcc:MGI:107188]	0.649651	0.0187724
Scx	scleraxis [Source:MGI Symbol%3BAcc:MGI:102934]	0.649617	0.0354323
Dut	deoxyuridine triphosphatase [Source:MGI Symbol%3BAcc:MGI:1346051]	0.648398	0.00947047
Ankrd13d	ankyrin repeat domain 13 family%2C member D [Source:MGI Symbol%3BAcc:MGI:1915673]	0.648385	0.000261593
Incenp	inner centromere protein [Source:MGI Symbol%3BAcc:MGI:1313288]	0.648343	0.000508865
6430573F11Rik	RIKEN cDNA 6430573F11 gene [Source:MGI Symbol%3BAcc:MGI:2442328]	0.648205	0.00358422
Lhfpl2	lipoma HMGIC fusion partner-like 2 [Source:MGI Symbol%3BAcc:MGI:2145236]	0.648186	0.00731028
Dnmt1	DNA methyltransferase (cytosine-5) 1 [Source:MGI Symbol%3BAcc:MGI:94912]	0.647752	0.00786861
Svopl	SV2 related protein homolog (rat)-like [Source:MGI Symbol%3BAcc:MGI:2444335]	0.647336	0.0136853
Shf	Src homology 2 domain containing F [Source:MGI Symbol%3BAcc:MGI:3613669]	0.646839	0.00121164
Etv5	ets variant 5 [Source:MGI Symbol%3BAcc:MGI:1096867]	0.646083	0.00350007
Psrc1	proline/serine-rich coiled-coil 1 [Source:MGI Symbol%3BAcc:MGI:1913099]	0.645807	0.0287395
Cd180	CD180 antigen [Source:MGI Symbol%3BAcc:MGI:1194924]	0.645164	0.0330527
Acly	ATP citrate lyase [Source:MGI Symbol%3BAcc:MGI:103251]	0.64504	0.0018769
Sh3rf2	SH3 domain containing ring finger 2 [Source:MGI Symbol%3BAcc:MGI:2444628]	0.643809	0.0148574
2610528J11Rik	RIKEN cDNA 2610528J11 gene [Source:MGI Symbol%3BAcc:MGI:1913701]	0.643577	0.013141
Nipsnap1	nipsnap homolog 1 (C. elegans) [Source:MGI Symbol%3BAcc:MGI:1278344]	0.642977	0.00119686
Slc25a1	solute carrier family 25 (mitochondrial carrier%2C citrate transporter)%2C member 1 [Source:MGI Symbol%3BAcc:MGI:1345283]	0.642967	0.0127345
Gm20661	predicted gene 20661 [Source:MGI Symbol%3BAcc:MGI:5313108]	0.642887	0.0382718
Cdkn2c	cyclin-dependent kinase inhibitor 2C (p18%2C inhibits CDK4) [Source:MGI Symbol%3BAcc:MGI:105388]	0.642143	0.0385964
Tnfrsf4	tumor necrosis factor receptor superfamily%2C member 4 [Source:MGI Symbol%3BAcc:MGI:104512]	0.641965	0.0146474
Arhgap8	Rho GTPase activating protein 8 [Source:MGI Symbol%3BAcc:MGI:1920417]	0.641957	0.0199143
Serinc4	serine incorporator 4 [Source:MGI Symbol%3BAcc:MGI:2441842]	0.641867	0.00405437
Ctnnd2	catenin (cadherin associated protein)%2C delta 2 [Source:MGI Symbol%3BAcc:MGI:1195966]	0.641703	0.0161176
Zfp365	zinc finger protein 365 [Source:MGI Symbol%3BAcc:MGI:2143676]	0.641131	0.00369866
Acot11	acyl-CoA thioesterase 11 [Source:MGI Symbol%3BAcc:MGI:1913736]	0.640947	0.00640565
Kcnn4	potassium intermediate/small conductance calcium-activated channel%2C subfamily N%2C member 4 [Source:MGI Symbol%3BAcc:MGI:1277957]	0.640891	0.0269843
Col1a2	collagen%2C type I%2C alpha 2 [Source:MGI Symbol%3BAcc:MGI:88468]	0.640664	0.0470571
Fam132a	family with sequence similarity 132%2C member A [Source:MGI Symbol%3BAcc:MGI:1914639]	0.640471	0.00154422
Lgals12	lectin%2C galactose binding%2C soluble 12 [Source:MGI Symbol%3BAcc:MGI:1929094]	0.640467	0.00802093
Mvk	mevalonate kinase [Source:MGI Symbol%3BAcc:MGI:107624]	0.639488	0.00057339
Lca5	Leber congenital amaurosis 5 (human) [Source:MGI Symbol%3BAcc:MGI:1923032]	0.638945	0.0180746
Frk	fyn-related kinase [Source:MGI Symbol%3BAcc:MGI:103265]	0.638586	0.00705854
Ighd	immunoglobulin heavy constant delta [Source:MGI Symbol%3BAcc:MGI:96447]	0.638076	0.0164702
Plin1	perilipin 1 [Source:MGI Symbol%3BAcc:MGI:1890505]	0.638069	0.0326085
Tacc3	transforming%2C acidic coiled-coil containing protein 3 [Source:MGI Symbol%3BAcc:MGI:1341163]	0.638035	0.0032823
Hoxc13	homeobox C13 [Source:MGI Symbol%3BAcc:MGI:99560]	0.637955	0.0326361
Tuba1b	tubulin%2C alpha 1B [Source:MGI Symbol%3BAcc:MGI:107804]	0.637542	0.00105648
Sdr16c5	short chain dehydrogenase/reductase family 16C%2C member 5 [Source:MGI Symbol%3BAcc:MGI:2668443]	0.636872	0.00350007
Acap1	ArfGAP with coiled-coil%2C ankyrin repeat and PH domains 1 [Source:MGI Symbol%3BAcc:MGI:2388270]	0.636748	0.012448
Pth1r	parathyroid hormone 1 receptor [Source:MGI Symbol%3BAcc:MGI:97801]	0.636559	0.0144527
Crlf1	cytokine receptor-like factor 1 [Source:MGI Symbol%3BAcc:MGI:1340030]	0.636246	0.000776701
Psmb9	proteasome (prosome%2C macropain) subunit%2C beta type 9 (large multifunctional peptidase 2) [Source:MGI Symbol%3BAcc:MGI:1346526]	0.63566	0.00109566
Spon2	spondin 2%2C extracellular matrix protein [Source:MGI Symbol%3BAcc:MGI:1923724]	0.635641	0.00849728
Gdf1	growth differentiation factor 1 [Source:MGI Symbol%3BAcc:MGI:95683]	0.63532	0.0417215
Adgra2	adhesion G protein-coupled receptor A2 [Source:MGI Symbol%3BAcc:MGI:1925810]	0.635079	0.0111614
Gnb1l	guanine nucleotide binding protein (G protein)%2C beta polypeptide 1-like [Source:MGI Symbol%3BAcc:MGI:1338057]	0.634917	0.00213778
Slc22a17	solute carrier family 22 (organic cation transporter)%2C member 17 [Source:MGI Symbol%3BAcc:MGI:1926225]	0.634612	0.000217018
Zbtb3	zinc finger and BTB domain containing 3 [Source:MGI Symbol%3BAcc:MGI:1922541]	0.63422	0.042649
Micall2	MICAL-like 2 [Source:MGI Symbol%3BAcc:MGI:2444818]	0.634043	0.0166654
Tesc	tescalcin [Source:MGI Symbol%3BAcc:MGI:1930803]	0.633682	0.00194584
Armcx1	armadillo repeat containing%2C X-linked 1 [Source:MGI Symbol%3BAcc:MGI:1925498]	0.633385	0.000172775
C1qtnf2	C1q and tumor necrosis factor related protein 2 [Source:MGI Symbol%3BAcc:MGI:1916433]	0.632742	0.00772707
Slc36a2	solute carrier family 36 (proton/amino acid symporter)%2C member 2 [Source:MGI Symbol%3BAcc:MGI:1891430]	0.631403	0.00820419
Hn1l	hematological and neurological expressed 1-like [Source:MGI Symbol%3BAcc:MGI:1196260]	0.631256	0.00259211
Chaf1a	chromatin assembly factor 1%2C subunit A (p150) [Source:MGI Symbol%3BAcc:MGI:1351331]	0.630746	0.00610404
Plcb1	phospholipase C%2C beta 1 [Source:MGI Symbol%3BAcc:MGI:97613]	0.63042	0.0408392
Dact3	dishevelled-binding antagonist of beta-catenin 3 [Source:MGI Symbol%3BAcc:MGI:3654828]	0.629866	0.016886
Smim24	small integral membrane protein 24 [Source:MGI Symbol%3BAcc:MGI:1919523]	0.629861	0.0363614
Gatm	glycine amidinotransferase (L-arginine:glycine amidinotransferase) [Source:MGI Symbol%3BAcc:MGI:1914342]	0.629267	0.00220785
Pask	PAS domain containing serine/threonine kinase [Source:MGI Symbol%3BAcc:MGI:2155936]	0.629072	0.00961789
Zc3h12d	zinc finger CCCH type containing 12D [Source:MGI Symbol%3BAcc:MGI:3045313]	0.628177	0.0339159
Orai2	ORAI calcium release-activated calcium modulator 2 [Source:MGI Symbol%3BAcc:MGI:2443195]	0.628011	0.0101467
Sorl1	sortilin-related receptor%2C LDLR class A repeats-containing [Source:MGI Symbol%3BAcc:MGI:1202296]	0.627826	0.00430783
Vipr1	vasoactive intestinal peptide receptor 1 [Source:MGI Symbol%3BAcc:MGI:109272]	0.627818	0.022331
C330027C09Rik	RIKEN cDNA C330027C09 gene [Source:MGI Symbol%3BAcc:MGI:2146335]	0.626825	0.0417659
Pafah1b3	platelet-activating factor acetylhydrolase%2C isoform 1b%2C subunit 3 [Source:MGI Symbol%3BAcc:MGI:108414]	0.626439	0.00775572
Ppargc1b	peroxisome proliferative activated receptor%2C gamma%2C coactivator 1 beta [Source:MGI Symbol%3BAcc:MGI:2444934]	0.62641	0.00355575
Pak6	p21 protein (Cdc42/Rac)-activated kinase 6 [Source:MGI Symbol%3BAcc:MGI:2679420]	0.626236	0.0101462
Psph	phosphoserine phosphatase [Source:MGI Symbol%3BAcc:MGI:97788]	0.625764	0.0048219
Tfrc	transferrin receptor [Source:MGI Symbol%3BAcc:MGI:98822]	0.624103	0.00445577
Cpxm2	carboxypeptidase X 2 (M14 family) [Source:MGI Symbol%3BAcc:MGI:1926006]	0.624058	0.00190006
Gpsm2	G-protein signalling modulator 2 (AGS3-like%2C C. elegans) [Source:MGI Symbol%3BAcc:MGI:1923373]	0.624054	0.000117546
Apol7a	apolipoprotein L 7a [Source:MGI Symbol%3BAcc:MGI:1923011]	0.624041	0.0204663
Aff3	AF4/FMR2 family%2C member 3 [Source:MGI Symbol%3BAcc:MGI:106927]	0.623999	0.000128773
Wdr6	WD repeat domain 6 [Source:MGI Symbol%3BAcc:MGI:1930140]	0.623742	0.00223101
Slc2a10	solute carrier family 2 (facilitated glucose transporter)%2C member 10 [Source:MGI Symbol%3BAcc:MGI:2156687]	0.623621	0.0145899
Tcf7	transcription factor 7%2C T cell specific [Source:MGI Symbol%3BAcc:MGI:98507]	0.623339	0.00109464
Loxl1	lysyl oxidase-like 1 [Source:MGI Symbol%3BAcc:MGI:106096]	0.623057	0.0151318
Olfml2a	olfactomedin-like 2A [Source:MGI Symbol%3BAcc:MGI:2444741]	0.622918	0.0273943
Cdc25b	cell division cycle 25B [Source:MGI Symbol%3BAcc:MGI:99701]	0.622194	0.000130549
Tnfrsf19	tumor necrosis factor receptor superfamily%2C member 19 [Source:MGI Symbol%3BAcc:MGI:1352474]	0.621918	0.00769253
Ak4	adenylate kinase 4 [Source:MGI Symbol%3BAcc:MGI:87979]	0.621831	0.00330603
Adgre4	adhesion G protein-coupled receptor E4 [Source:MGI Symbol%3BAcc:MGI:1196464]	0.621332	0.0318745
Gm11767	predicted gene 11767 [Source:MGI Symbol%3BAcc:MGI:3650674]	0.620933	0.0197363
Lpar2	lysophosphatidic acid receptor 2 [Source:MGI Symbol%3BAcc:MGI:1858422]	0.620536	0.0102241
Gja1	gap junction protein%2C alpha 1 [Source:MGI Symbol%3BAcc:MGI:95713]	0.620151	0.00101496
Cxxc5	CXXC finger 5 [Source:MGI Symbol%3BAcc:MGI:1914643]	0.620148	0.0026604
Mgst2	microsomal glutathione S-transferase 2 [Source:MGI Symbol%3BAcc:MGI:2448481]	0.619399	0.00792904
Faah	fatty acid amide hydrolase [Source:MGI Symbol%3BAcc:MGI:109609]	0.619286	0.0163281
Sertad4	SERTA domain containing 4 [Source:MGI Symbol%3BAcc:MGI:2443496]	0.618822	0.00281496
Usp18	ubiquitin specific peptidase 18 [Source:MGI Symbol%3BAcc:MGI:1344364]	0.618697	0.000812882
Enox1	ecto-NOX disulfide-thiol exchanger 1 [Source:MGI Symbol%3BAcc:MGI:2444896]	0.618686	0.00347558
Slc5a8	solute carrier family 5 (iodide transporter)%2C member 8 [Source:MGI Symbol%3BAcc:MGI:2384916]	0.61787	0.00858025
Lrrc17	leucine rich repeat containing 17 [Source:MGI Symbol%3BAcc:MGI:1921761]	0.617451	0.00775572
Lhx2	LIM homeobox protein 2 [Source:MGI Symbol%3BAcc:MGI:96785]	0.617267	0.0156363
Plk4	polo-like kinase 4 [Source:MGI Symbol%3BAcc:MGI:101783]	0.616168	0.00916058
Dpysl3	dihydropyrimidinase-like 3 [Source:MGI Symbol%3BAcc:MGI:1349762]	0.616018	0.00153564
Fermt1	fermitin family member 1 [Source:MGI Symbol%3BAcc:MGI:2443583]	0.615961	0.0164914
Mst1	macrophage stimulating 1 (hepatocyte growth factor-like) [Source:MGI Symbol%3BAcc:MGI:96080]	0.61585	0.0021429
Abcg3	ATP-binding cassette%2C sub-family G (WHITE)%2C member 3 [Source:MGI Symbol%3BAcc:MGI:1351624]	0.615435	0.00322807
Lss	lanosterol synthase [Source:MGI Symbol%3BAcc:MGI:1336155]	0.615215	0.00073269
Wnt10a	wingless-type MMTV integration site family%2C member 10A [Source:MGI Symbol%3BAcc:MGI:108071]	0.615169	0.0222247
Smim1	small integral membrane protein 1 [Source:MGI Symbol%3BAcc:MGI:1916109]	0.614856	0.000578715
Dsc3	desmocollin 3 [Source:MGI Symbol%3BAcc:MGI:1194993]	0.614579	0.0200466
Mrgprf	MAS-related GPR%2C member F [Source:MGI Symbol%3BAcc:MGI:2384823]	0.614298	0.00731231
Cysltr1	cysteinyl leukotriene receptor 1 [Source:MGI Symbol%3BAcc:MGI:1926218]	0.613626	0.00249861
Pglyrp4	peptidoglycan recognition protein 4 [Source:MGI Symbol%3BAcc:MGI:2686324]	0.613279	0.00150793
Ifit1	interferon-induced protein with tetratricopeptide repeats 1 [Source:MGI Symbol%3BAcc:MGI:99450]	0.613097	0.0356162
Clstn3	calsyntenin 3 [Source:MGI Symbol%3BAcc:MGI:2178323]	0.612875	0.0195448
Mblac2	metallo-beta-lactamase domain containing 2 [Source:MGI Symbol%3BAcc:MGI:1920102]	0.612797	0.000288341
H2-DMa	histocompatibility 2%2C class II%2C locus DMa [Source:MGI Symbol%3BAcc:MGI:95921]	0.612028	0.00760363
Fancd2	Fanconi anemia%2C complementation group D2 [Source:MGI Symbol%3BAcc:MGI:2448480]	0.61162	0.0186519
A930004D18Rik	RIKEN cDNA A930004D18 gene [Source:MGI Symbol%3BAcc:MGI:1925190]	0.610688	0.00884169
Zc3hav1l	zinc finger CCCH-type%2C antiviral 1-like [Source:MGI Symbol%3BAcc:MGI:2443387]	0.610473	0.00129683
BC055324	cDNA sequence BC055324 [Source:MGI Symbol%3BAcc:MGI:3590554]	0.610359	0.019946
Hlf	hepatic leukemia factor [Source:MGI Symbol%3BAcc:MGI:96108]	0.610067	0.0126678
Pdgfb	platelet derived growth factor%2C B polypeptide [Source:MGI Symbol%3BAcc:MGI:97528]	0.609799	0.00269091
Meox1	mesenchyme homeobox 1 [Source:MGI Symbol%3BAcc:MGI:103220]	0.609788	0.0268069
Tbc1d31	TBC1 domain family%2C member 31 [Source:MGI Symbol%3BAcc:MGI:2684931]	0.60952	0.00199309
Ggh	gamma-glutamyl hydrolase [Source:MGI Symbol%3BAcc:MGI:1329035]	0.609172	0.0399661
Card9	caspase recruitment domain family%2C member 9 [Source:MGI Symbol%3BAcc:MGI:2685628]	0.6088	0.000160847
Rasal1	RAS protein activator like 1 (GAP1 like) [Source:MGI Symbol%3BAcc:MGI:1330842]	0.608768	0.00248551
Gramd2	GRAM domain containing 2 [Source:MGI Symbol%3BAcc:MGI:3528937]	0.607267	0.00226466
Rgs12	regulator of G-protein signaling 12 [Source:MGI Symbol%3BAcc:MGI:1918979]	0.607082	0.000360757
Pou2f3	POU domain%2C class 2%2C transcription factor 3 [Source:MGI Symbol%3BAcc:MGI:102565]	0.606259	0.00838555
Pdzd7	PDZ domain containing 7 [Source:MGI Symbol%3BAcc:MGI:3608325]	0.606063	0.00411075
Sardh	sarcosine dehydrogenase [Source:MGI Symbol%3BAcc:MGI:2183102]	0.604719	0.0177176
Cd44	CD44 antigen [Source:MGI Symbol%3BAcc:MGI:88338]	0.604486	0.000344912
Espl1	extra spindle pole bodies 1%2C separase [Source:MGI Symbol%3BAcc:MGI:2146156]	0.604425	0.0014853
Tnfsf18	tumor necrosis factor (ligand) superfamily%2C member 18 [Source:MGI Symbol%3BAcc:MGI:2673064]	0.603397	0.0326434
Moxd1	monooxygenase%2C DBH-like 1 [Source:MGI Symbol%3BAcc:MGI:1921582]	0.603302	0.00282511
Eno1	enolase 1%2C alpha non-neuron [Source:MGI Symbol%3BAcc:MGI:95393]	0.602233	0.000230026
Foxo6	forkhead box O6 [Source:MGI Symbol%3BAcc:MGI:2676586]	0.601391	0.0410288
Ripply3	ripply transcriptional repressor 3 [Source:MGI Symbol%3BAcc:MGI:2181192]	0.60122	0.00711866
Emid1	EMI domain containing 1 [Source:MGI Symbol%3BAcc:MGI:2155091]	0.60121	0.00618736
Cenpi	centromere protein I [Source:MGI Symbol%3BAcc:MGI:2147897]	0.601169	0.00613786
S1pr5	sphingosine-1-phosphate receptor 5 [Source:MGI Symbol%3BAcc:MGI:2150641]	0.601123	0.00470112
Diaph3	diaphanous related formin 3 [Source:MGI Symbol%3BAcc:MGI:1927222]	0.601113	0.0308247
Tmem51os1	Tmem51 opposite strand 1 [Source:MGI Symbol%3BAcc:MGI:3642733]	0.600743	0.0409924
Plch2	phospholipase C%2C eta 2 [Source:MGI Symbol%3BAcc:MGI:2443078]	0.600308	0.0127809
D630045J12Rik	RIKEN cDNA D630045J12 gene [Source:MGI Symbol%3BAcc:MGI:2669829]	0.600248	0.012244
Rflna	refilin A [Source:MGI Symbol%3BAcc:MGI:1920371]	0.600042	0.0287844
Fen1	flap structure specific endonuclease 1 [Source:MGI Symbol%3BAcc:MGI:102779]	0.599673	0.0012339
Col18a1	collagen%2C type XVIII%2C alpha 1 [Source:MGI Symbol%3BAcc:MGI:88451]	0.599553	0.0116336
Pla2g4a	phospholipase A2%2C group IVA (cytosolic%2C calcium-dependent) [Source:MGI Symbol%3BAcc:MGI:1195256]	0.598347	0.000452665
Acoxl	acyl-Coenzyme A oxidase-like [Source:MGI Symbol%3BAcc:MGI:1921371]	0.597976	0.0126678
Fam212b	family with sequence similarity 212%2C member B [Source:MGI Symbol%3BAcc:MGI:1923497]	0.597945	0.000408869
H2-DMb1	histocompatibility 2%2C class II%2C locus Mb1 [Source:MGI Symbol%3BAcc:MGI:95922]	0.597723	0.00161039
Per3	period circadian clock 3 [Source:MGI Symbol%3BAcc:MGI:1277134]	0.597598	0.00016961
Gpc6	glypican 6 [Source:MGI Symbol%3BAcc:MGI:1346322]	0.597386	0.0259472
Maged2	melanoma antigen%2C family D%2C 2 [Source:MGI Symbol%3BAcc:MGI:1933391]	0.596804	0.000130985
Ngf	nerve growth factor [Source:MGI Symbol%3BAcc:MGI:97321]	0.595959	0.00399572
Wnt5a	wingless-type MMTV integration site family%2C member 5A [Source:MGI Symbol%3BAcc:MGI:98958]	0.595784	0.00340278
Gm960	predicted gene 960 [Source:MGI Symbol%3BAcc:MGI:2685806]	0.59469	0.00959196
Nfkbie	nuclear factor of kappa light polypeptide gene enhancer in B cells inhibitor%2C epsilon [Source:MGI Symbol%3BAcc:MGI:1194908]	0.594663	0.00202399
B3gnt9	UDP-GlcNAc:betaGal beta-1%2C3-N-acetylglucosaminyltransferase 9 [Source:MGI Symbol%3BAcc:MGI:2142841]	0.594577	0.00652093
Klrk1	killer cell lectin-like receptor subfamily K%2C member 1 [Source:MGI Symbol%3BAcc:MGI:1196250]	0.591691	0.0295984
Ripk3	receptor-interacting serine-threonine kinase 3 [Source:MGI Symbol%3BAcc:MGI:2154952]	0.591261	0.000892726
Fam83f	family with sequence similarity 83%2C member F [Source:MGI Symbol%3BAcc:MGI:2146227]	0.591205	0.00363778
Arhgef4	Rho guanine nucleotide exchange factor (GEF) 4 [Source:MGI Symbol%3BAcc:MGI:2442507]	0.590867	0.00814626
Ptch2	patched 2 [Source:MGI Symbol%3BAcc:MGI:1095405]	0.590786	0.00196986
Smpdl3b	sphingomyelin phosphodiesterase%2C acid-like 3B [Source:MGI Symbol%3BAcc:MGI:1916022]	0.590593	0.0068884
Tmem97	transmembrane protein 97 [Source:MGI Symbol%3BAcc:MGI:1916321]	0.590564	0.0014474
Nrep	neuronal regeneration related protein [Source:MGI Symbol%3BAcc:MGI:99444]	0.589931	4.21353e-05
Rgs9	regulator of G-protein signaling 9 [Source:MGI Symbol%3BAcc:MGI:1338824]	0.588965	0.00769453
Sqle	squalene epoxidase [Source:MGI Symbol%3BAcc:MGI:109296]	0.588921	0.00517399
Slc22a3	solute carrier family 22 (organic cation transporter)%2C member 3 [Source:MGI Symbol%3BAcc:MGI:1333817]	0.588242	0.00838555
Pla2g4f	phospholipase A2%2C group IVF [Source:MGI Symbol%3BAcc:MGI:2685493]	0.588146	0.00214453
Skint6	selection and upkeep of intraepithelial T cells 6 [Source:MGI Symbol%3BAcc:MGI:3649262]	0.587883	0.00174329
H2-Aa	histocompatibility 2%2C class II antigen A%2C alpha [Source:MGI Symbol%3BAcc:MGI:95895]	0.587814	0.0191402
Scd2	stearoyl-Coenzyme A desaturase 2 [Source:MGI Symbol%3BAcc:MGI:98240]	0.586814	0.00103589
Slc25a10	solute carrier family 25 (mitochondrial carrier%2C dicarboxylate transporter)%2C member 10 [Source:MGI Symbol%3BAcc:MGI:1353497]	0.58668	0.00719389
Plxna3	plexin A3 [Source:MGI Symbol%3BAcc:MGI:107683]	0.585995	0.00133421
Col3a1	collagen%2C type III%2C alpha 1 [Source:MGI Symbol%3BAcc:MGI:88453]	0.58556	0.0150995
Fgr	FGR proto-oncogene%2C Src family tyrosine kinase [Source:MGI Symbol%3BAcc:MGI:95527]	0.585374	0.000777863
Traip	TRAF-interacting protein [Source:MGI Symbol%3BAcc:MGI:1096377]	0.585324	0.0495932
Bzrap1	benzodiazepine receptor associated protein 1 [Source:MGI Symbol%3BAcc:MGI:2450877]	0.585088	0.0216849
Tmem132c	transmembrane protein 132C [Source:MGI Symbol%3BAcc:MGI:2443061]	0.58506	0.0126426
Ell3	elongation factor RNA polymerase II-like 3 [Source:MGI Symbol%3BAcc:MGI:2673679]	0.58458	0.00167054
Cd74	CD74 antigen (invariant polypeptide of major histocompatibility complex%2C class II antigen-associated) [Source:MGI Symbol%3BAcc:MGI:96534]	0.58431	0.0146793
Fzd7	frizzled class receptor 7 [Source:MGI Symbol%3BAcc:MGI:108570]	0.583727	0.00417103
Smim5	small integral membrane protein 5 [Source:MGI Symbol%3BAcc:MGI:1913778]	0.583359	0.00847125
Tmem35a	transmembrane protein 35A [Source:MGI Symbol%3BAcc:MGI:1914814]	0.583195	0.00126679
Ifitm6	interferon induced transmembrane protein 6 [Source:MGI Symbol%3BAcc:MGI:2686976]	0.581619	0.00228804
Mrc2	mannose receptor%2C C type 2 [Source:MGI Symbol%3BAcc:MGI:107818]	0.581537	0.000268037
Gpr153	G protein-coupled receptor 153 [Source:MGI Symbol%3BAcc:MGI:1916157]	0.581182	0.00216391
Acss2	acyl-CoA synthetase short-chain family member 2 [Source:MGI Symbol%3BAcc:MGI:1890410]	0.581147	0.000739385
Amz1	archaelysin family metallopeptidase 1 [Source:MGI Symbol%3BAcc:MGI:2442258]	0.581125	0.00353751
Idi1	isopentenyl-diphosphate delta isomerase [Source:MGI Symbol%3BAcc:MGI:2442264]	0.580447	0.00422991
Tekt2	tektin 2 [Source:MGI Symbol%3BAcc:MGI:1346335]	0.580439	0.01539
Dsg1b	desmoglein 1 beta [Source:MGI Symbol%3BAcc:MGI:2664357]	0.580213	0.015419
Skida1	SKI/DACH domain containing 1 [Source:MGI Symbol%3BAcc:MGI:1919918]	0.579967	0.00849728
Rnase1	ribonuclease%2C RNase A family%2C 1 (pancreatic) [Source:MGI Symbol%3BAcc:MGI:97919]	0.57995	0.045477
Dscc1	DNA replication and sister chromatid cohesion 1 [Source:MGI Symbol%3BAcc:MGI:1919357]	0.579913	0.0457941
Edaradd	EDAR (ectodysplasin-A receptor)-associated death domain [Source:MGI Symbol%3BAcc:MGI:1931001]	0.579892	0.000749177
Clca3a1	chloride channel accessory 3A1 [Source:MGI Symbol%3BAcc:MGI:1316732]	0.579139	0.00029088
Polq	polymerase (DNA directed)%2C theta [Source:MGI Symbol%3BAcc:MGI:2155399]	0.578892	0.0448215
Mcm3	minichromosome maintenance complex component 3 [Source:MGI Symbol%3BAcc:MGI:101845]	0.578794	0.00226233
Parm1	prostate androgen-regulated mucin-like protein 1 [Source:MGI Symbol%3BAcc:MGI:2443349]	0.578504	0.00194584
Acaca	acetyl-Coenzyme A carboxylase alpha [Source:MGI Symbol%3BAcc:MGI:108451]	0.577625	0.00335039
Pou3f1	POU domain%2C class 3%2C transcription factor 1 [Source:MGI Symbol%3BAcc:MGI:101896]	0.577562	0.038575
Gale	galactose-4-epimerase%2C UDP [Source:MGI Symbol%3BAcc:MGI:1921496]	0.57752	0.00235811
Serpinh1	serine (or cysteine) peptidase inhibitor%2C clade H%2C member 1 [Source:MGI Symbol%3BAcc:MGI:88283]	0.576562	0.0012339
Slc16a9	solute carrier family 16 (monocarboxylic acid transporters)%2C member 9 [Source:MGI Symbol%3BAcc:MGI:1914109]	0.575135	0.000650788
Slc27a6	solute carrier family 27 (fatty acid transporter)%2C member 6 [Source:MGI Symbol%3BAcc:MGI:3036230]	0.574505	0.0233359
Gm15337	predicted gene 15337 [Source:MGI Symbol%3BAcc:MGI:3705103]	0.57406	0.0285742
Tkt	transketolase [Source:MGI Symbol%3BAcc:MGI:105992]	0.573846	0.00015548
Diras2	DIRAS family%2C GTP-binding RAS-like 2 [Source:MGI Symbol%3BAcc:MGI:1915453]	0.571777	0.0325166
Fzd2	frizzled class receptor 2 [Source:MGI Symbol%3BAcc:MGI:1888513]	0.571673	0.00732948
Phgdh	3-phosphoglycerate dehydrogenase [Source:MGI Symbol%3BAcc:MGI:1355330]	0.571291	0.000141599
Esr2	estrogen receptor 2 (beta) [Source:MGI Symbol%3BAcc:MGI:109392]	0.571244	0.039204
Cd276	CD276 antigen [Source:MGI Symbol%3BAcc:MGI:2183926]	0.570278	0.00291616
Skap1	src family associated phosphoprotein 1 [Source:MGI Symbol%3BAcc:MGI:1925723]	0.569391	0.0306549
Kcnk2	potassium channel%2C subfamily K%2C member 2 [Source:MGI Symbol%3BAcc:MGI:109366]	0.569113	0.00363299
Gm43738	predicted gene 43738 [Source:MGI Symbol%3BAcc:MGI:5663875]	0.569029	0.000404876
Aldh1a2	aldehyde dehydrogenase family 1%2C subfamily A2 [Source:MGI Symbol%3BAcc:MGI:107928]	0.567762	0.0326084
Col9a3	collagen%2C type IX%2C alpha 3 [Source:MGI Symbol%3BAcc:MGI:894686]	0.566777	0.00570532
Col6a3	collagen%2C type VI%2C alpha 3 [Source:MGI Symbol%3BAcc:MGI:88461]	0.566582	0.00246419
Gcat	glycine C-acetyltransferase (2-amino-3-ketobutyrate-coenzyme A ligase) [Source:MGI Symbol%3BAcc:MGI:1349389]	0.566567	0.000588823
Btbd11	BTB (POZ) domain containing 11 [Source:MGI Symbol%3BAcc:MGI:1921257]	0.565678	0.000881052
Kctd14	potassium channel tetramerisation domain containing 14 [Source:MGI Symbol%3BAcc:MGI:1289222]	0.565632	0.0335543
Il34	interleukin 34 [Source:MGI Symbol%3BAcc:MGI:1923777]	0.565499	0.00358286
Ankrd37	ankyrin repeat domain 37 [Source:MGI Symbol%3BAcc:MGI:3603344]	0.565372	0.0251615
Crispld1	cysteine-rich secretory protein LCCL domain containing 1 [Source:MGI Symbol%3BAcc:MGI:1934666]	0.564829	0.0151878
Ppp2r2c	protein phosphatase 2%2C regulatory subunit B%2C gamma [Source:MGI Symbol%3BAcc:MGI:2442660]	0.564747	0.00231017
Lmna	lamin A [Source:MGI Symbol%3BAcc:MGI:96794]	0.564593	0.00179793
Ptprcap	protein tyrosine phosphatase%2C receptor type%2C C polypeptide-associated protein [Source:MGI Symbol%3BAcc:MGI:97811]	0.564412	0.0485057
Gprasp2	G protein-coupled receptor associated sorting protein 2 [Source:MGI Symbol%3BAcc:MGI:2442071]	0.564096	0.00745091
Fam69b	family with sequence similarity 69%2C member B [Source:MGI Symbol%3BAcc:MGI:1927576]	0.563963	0.00954591
Rnase6	ribonuclease%2C RNase A family%2C 6 [Source:MGI Symbol%3BAcc:MGI:1925666]	0.563661	0.0326234
Ticrr	TOPBP1-interacting checkpoint and replication regulator [Source:MGI Symbol%3BAcc:MGI:1924261]	0.562674	0.043097
Adamts7	a disintegrin-like and metallopeptidase (reprolysin type) with thrombospondin type 1 motif%2C 7 [Source:MGI Symbol%3BAcc:MGI:1347346]	0.562181	0.00664073
Nxph4	neurexophilin 4 [Source:MGI Symbol%3BAcc:MGI:1336197]	0.562111	0.0179395
Plxdc1	plexin domain containing 1 [Source:MGI Symbol%3BAcc:MGI:1919574]	0.559688	0.00385317
Has2	hyaluronan synthase 2 [Source:MGI Symbol%3BAcc:MGI:107821]	0.55967	0.0205226
Kremen2	kringle containing transmembrane protein 2 [Source:MGI Symbol%3BAcc:MGI:1920266]	0.558364	0.00187588
Ptgs2	prostaglandin-endoperoxide synthase 2 [Source:MGI Symbol%3BAcc:MGI:97798]	0.558188	0.0320635
Tubb2b	tubulin%2C beta 2B class IIB [Source:MGI Symbol%3BAcc:MGI:1920960]	0.558052	0.000893988
Ckap4	cytoskeleton-associated protein 4 [Source:MGI Symbol%3BAcc:MGI:2444926]	0.556994	0.0011717
Akr1c19	aldo-keto reductase family 1%2C member C19 [Source:MGI Symbol%3BAcc:MGI:2653678]	0.555787	0.0140377
Tspan18	tetraspanin 18 [Source:MGI Symbol%3BAcc:MGI:1917186]	0.555054	0.00196177
Acer1	alkaline ceramidase 1 [Source:MGI Symbol%3BAcc:MGI:2181962]	0.554612	0.000336013
Ttk	Ttk protein kinase [Source:MGI Symbol%3BAcc:MGI:1194921]	0.554331	0.000339178
Adamts14	a disintegrin-like and metallopeptidase (reprolysin type) with thrombospondin type 1 motif%2C 14 [Source:MGI Symbol%3BAcc:MGI:2179942]	0.554093	0.00158262
Ufsp1	UFM1-specific peptidase 1 [Source:MGI Symbol%3BAcc:MGI:1917490]	0.553333	0.00109653
Slc6a19	solute carrier family 6 (neurotransmitter transporter)%2C member 19 [Source:MGI Symbol%3BAcc:MGI:1921588]	0.552983	0.0022319
Ckmt1	creatine kinase%2C mitochondrial 1%2C ubiquitous [Source:MGI Symbol%3BAcc:MGI:99441]	0.550391	0.00098185
Slc6a7	solute carrier family 6 (neurotransmitter transporter%2C L-proline)%2C member 7 [Source:MGI Symbol%3BAcc:MGI:2147363]	0.550209	0.0320398
Slc25a13	solute carrier family 25 (mitochondrial carrier%2C adenine nucleotide translocator)%2C member 13 [Source:MGI Symbol%3BAcc:MGI:1354721]	0.549944	0.00250259
Lig1	ligase I%2C DNA%2C ATP-dependent [Source:MGI Symbol%3BAcc:MGI:101789]	0.549019	0.000288341
Comp	cartilage oligomeric matrix protein [Source:MGI Symbol%3BAcc:MGI:88469]	0.548866	0.0214701
Endou	endonuclease%2C polyU-specific [Source:MGI Symbol%3BAcc:MGI:97746]	0.548346	0.037178
Ptpn7	protein tyrosine phosphatase%2C non-receptor type 7 [Source:MGI Symbol%3BAcc:MGI:2156893]	0.54789	0.00605487
Hmcn1	hemicentin 1 [Source:MGI Symbol%3BAcc:MGI:2685047]	0.547658	0.00887203
H2-Eb1	histocompatibility 2%2C class II antigen E beta [Source:MGI Symbol%3BAcc:MGI:95901]	0.547624	0.00779343
Krt17	keratin 17 [Source:MGI Symbol%3BAcc:MGI:96691]	0.547614	0.00484028
Trabd2b	TraB domain containing 2B [Source:MGI Symbol%3BAcc:MGI:3650152]	0.547594	0.00531178
2700099C18Rik	RIKEN cDNA 2700099C18 gene [Source:MGI Symbol%3BAcc:MGI:1924272]	0.547355	0.0116488
Sept3	septin 3 [Source:MGI Symbol%3BAcc:MGI:1345148]	0.547268	0.00019885
Col27a1	collagen%2C type XXVII%2C alpha 1 [Source:MGI Symbol%3BAcc:MGI:2672118]	0.547056	0.00277374
Ucn2	urocortin 2 [Source:MGI Symbol%3BAcc:MGI:2176375]	0.547021	0.0198539
Cd3g	CD3 antigen%2C gamma polypeptide [Source:MGI Symbol%3BAcc:MGI:88333]	0.54692	0.0138505
Mmp9	matrix metallopeptidase 9 [Source:MGI Symbol%3BAcc:MGI:97011]	0.546012	0.000654108
Slc24a2	solute carrier family 24 (sodium/potassium/calcium exchanger)%2C member 2 [Source:MGI Symbol%3BAcc:MGI:1923626]	0.544791	0.0408392
Cd248	CD248 antigen%2C endosialin [Source:MGI Symbol%3BAcc:MGI:1917695]	0.544014	0.0114727
4833423E24Rik	RIKEN cDNA 4833423E24 gene [Source:MGI Symbol%3BAcc:MGI:2687041]	0.5436	0.000678736
Cdt1	chromatin licensing and DNA replication factor 1 [Source:MGI Symbol%3BAcc:MGI:1914427]	0.542964	0.0010939
Begain	brain-enriched guanylate kinase-associated [Source:MGI Symbol%3BAcc:MGI:3044626]	0.542154	0.00553522
Slfn9	schlafen 9 [Source:MGI Symbol%3BAcc:MGI:2445121]	0.541599	0.00622174
H60c	histocompatibility 60c [Source:MGI Symbol%3BAcc:MGI:3774845]	0.540808	0.000357842
Gm42674	predicted gene 42674 [Source:MGI Symbol%3BAcc:MGI:5662811]	0.540681	0.00399705
E2f1	E2F transcription factor 1 [Source:MGI Symbol%3BAcc:MGI:101941]	0.539861	0.000294203
Bcl2l15	BCLl2-like 15 [Source:MGI Symbol%3BAcc:MGI:2685412]	0.539544	0.0057025
Fasn	fatty acid synthase [Source:MGI Symbol%3BAcc:MGI:95485]	0.539269	0.0116488
Vstm5	V-set and transmembrane domain containing 5 [Source:MGI Symbol%3BAcc:MGI:1916387]	0.539252	0.00139245
Mad2l1	MAD2 mitotic arrest deficient-like 1 [Source:MGI Symbol%3BAcc:MGI:1860374]	0.539111	0.00817055
Ache	acetylcholinesterase [Source:MGI Symbol%3BAcc:MGI:87876]	0.538642	0.0012339
Dab1	disabled 1 [Source:MGI Symbol%3BAcc:MGI:108554]	0.538349	0.0001968
Fanca	Fanconi anemia%2C complementation group A [Source:MGI Symbol%3BAcc:MGI:1341823]	0.53795	0.0238695
Dctd	dCMP deaminase [Source:MGI Symbol%3BAcc:MGI:2444529]	0.537558	0.00153879
Tmem119	transmembrane protein 119 [Source:MGI Symbol%3BAcc:MGI:2385228]	0.537506	0.00313009
Plcb2	phospholipase C%2C beta 2 [Source:MGI Symbol%3BAcc:MGI:107465]	0.536398	0.00162958
Ctsw	cathepsin W [Source:MGI Symbol%3BAcc:MGI:1338045]	0.536342	0.00250336
Npbwr1	neuropeptides B/W receptor 1 [Source:MGI Symbol%3BAcc:MGI:891989]	0.535279	0.00517399
Pidd1	p53 induced death domain protein 1 [Source:MGI Symbol%3BAcc:MGI:1889507]	0.534432	0.000674499
S100a4	S100 calcium binding protein A4 [Source:MGI Symbol%3BAcc:MGI:1330282]	0.534282	0.00338427
Tet1	tet methylcytosine dioxygenase 1 [Source:MGI Symbol%3BAcc:MGI:1098693]	0.533506	0.00184611
Ptger3	prostaglandin E receptor 3 (subtype EP3) [Source:MGI Symbol%3BAcc:MGI:97795]	0.532655	0.0408935
Lzts1	leucine zipper%2C putative tumor suppressor 1 [Source:MGI Symbol%3BAcc:MGI:2684762]	0.532357	0.0114727
Lum	lumican [Source:MGI Symbol%3BAcc:MGI:109347]	0.532051	0.032222
Paqr5	progestin and adipoQ receptor family member V [Source:MGI Symbol%3BAcc:MGI:1921340]	0.531867	0.000195147
Xpnpep2	X-prolyl aminopeptidase (aminopeptidase P) 2%2C membrane-bound [Source:MGI Symbol%3BAcc:MGI:2180001]	0.531028	0.025761
H2-Ab1	histocompatibility 2%2C class II antigen A%2C beta 1 [Source:MGI Symbol%3BAcc:MGI:103070]	0.529431	0.00513673
Cks1b	CDC28 protein kinase 1b [Source:MGI Symbol%3BAcc:MGI:1889208]	0.529117	0.00634934
Sox21	SRY (sex determining region Y)-box 21 [Source:MGI Symbol%3BAcc:MGI:2654070]	0.52849	0.00287259
Alx4	aristaless-like homeobox 4 [Source:MGI Symbol%3BAcc:MGI:108359]	0.527934	0.0386143
5830432E09Rik	RIKEN cDNA 5830432E09 gene [Source:MGI Symbol%3BAcc:MGI:1915015]	0.527661	0.029184
Wfdc3	WAP four-disulfide core domain 3 [Source:MGI Symbol%3BAcc:MGI:1923897]	0.527598	0.00999682
Rnft2	ring finger protein%2C transmembrane 2 [Source:MGI Symbol%3BAcc:MGI:2442859]	0.527085	0.00815469
Rab39	RAB39%2C member RAS oncogene family [Source:MGI Symbol%3BAcc:MGI:2442855]	0.527048	0.0373523
Rnf207	ring finger protein 207 [Source:MGI Symbol%3BAcc:MGI:2684989]	0.52694	0.0236243
Wisp1	WNT1 inducible signaling pathway protein 1 [Source:MGI Symbol%3BAcc:MGI:1197008]	0.526532	0.0302347
Igsf9	immunoglobulin superfamily%2C member 9 [Source:MGI Symbol%3BAcc:MGI:2135283]	0.526082	0.00128866
Runx3	runt related transcription factor 3 [Source:MGI Symbol%3BAcc:MGI:102672]	0.525442	0.00161389
Tnmd	tenomodulin [Source:MGI Symbol%3BAcc:MGI:1929885]	0.52472	0.0393427
Slamf8	SLAM family member 8 [Source:MGI Symbol%3BAcc:MGI:1921998]	0.524552	0.0192151
Slc6a2	solute carrier family 6 (neurotransmitter transporter%2C noradrenalin)%2C member 2 [Source:MGI Symbol%3BAcc:MGI:1270850]	0.523955	0.0161666
Lefty1	left right determination factor 1 [Source:MGI Symbol%3BAcc:MGI:107405]	0.522373	0.00246835
Armcx6	armadillo repeat containing%2C X-linked 6 [Source:MGI Symbol%3BAcc:MGI:2147993]	0.521512	0.0231977
Pdzk1	PDZ domain containing 1 [Source:MGI Symbol%3BAcc:MGI:1928901]	0.520215	0.00941212
Fkbp11	FK506 binding protein 11 [Source:MGI Symbol%3BAcc:MGI:1913370]	0.519342	0.0408935
BC034090	cDNA sequence BC034090 [Source:MGI Symbol%3BAcc:MGI:2672904]	0.517515	0.00150793
Zwilch	zwilch kinetochore protein [Source:MGI Symbol%3BAcc:MGI:1915264]	0.517268	0.00412325
Gm37261	predicted gene%2C 37261 [Source:MGI Symbol%3BAcc:MGI:5610489]	0.516306	0.0159356
1700001O22Rik	RIKEN cDNA 1700001O22 gene [Source:MGI Symbol%3BAcc:MGI:1923631]	0.516295	0.0107245
Ccdc3	coiled-coil domain containing 3 [Source:MGI Symbol%3BAcc:MGI:1921436]	0.515573	5.33837e-05
Mvd	mevalonate (diphospho) decarboxylase [Source:MGI Symbol%3BAcc:MGI:2179327]	0.515157	4.50987e-05
Chek2	checkpoint kinase 2 [Source:MGI Symbol%3BAcc:MGI:1355321]	0.514458	0.000241051
Guca2a	guanylate cyclase activator 2a (guanylin) [Source:MGI Symbol%3BAcc:MGI:102738]	0.512759	0.0392498
Aldh18a1	aldehyde dehydrogenase 18 family%2C member A1 [Source:MGI Symbol%3BAcc:MGI:1888908]	0.512725	4.50987e-05
Fut1	fucosyltransferase 1 [Source:MGI Symbol%3BAcc:MGI:109375]	0.511715	0.00368907
Arhgef19	Rho guanine nucleotide exchange factor (GEF) 19 [Source:MGI Symbol%3BAcc:MGI:1925912]	0.511365	0.000133895
Trim59	tripartite motif-containing 59 [Source:MGI Symbol%3BAcc:MGI:1914199]	0.510987	0.00138122
Atp1b4	ATPase%2C (Na+)/K+ transporting%2C beta 4 polypeptide [Source:MGI Symbol%3BAcc:MGI:1915071]	0.508635	0.00938373
Igfbp2	insulin-like growth factor binding protein 2 [Source:MGI Symbol%3BAcc:MGI:96437]	0.508275	0.00571939
Hsd3b6	hydroxy-delta-5-steroid dehydrogenase%2C 3 beta- and steroid delta-isomerase 6 [Source:MGI Symbol%3BAcc:MGI:109598]	0.507943	0.00560507
Cacna1e	calcium channel%2C voltage-dependent%2C R type%2C alpha 1E subunit [Source:MGI Symbol%3BAcc:MGI:106217]	0.506896	0.0113943
Apitd1	apoptosis-inducing%2C TAF9-like domain 1 [Source:MGI Symbol%3BAcc:MGI:1917178]	0.506468	0.00600279
Rspo1	R-spondin 1 [Source:MGI Symbol%3BAcc:MGI:2183426]	0.506222	0.00367087
H2-DMb2	histocompatibility 2%2C class II%2C locus Mb2 [Source:MGI Symbol%3BAcc:MGI:95923]	0.506107	0.00121176
Psat1	phosphoserine aminotransferase 1 [Source:MGI Symbol%3BAcc:MGI:2183441]	0.505887	1.94282e-05
Cks2	CDC28 protein kinase regulatory subunit 2 [Source:MGI Symbol%3BAcc:MGI:1913447]	0.504795	0.00716373
Exoc3l2	exocyst complex component 3-like 2 [Source:MGI Symbol%3BAcc:MGI:1921713]	0.504635	0.00576447
Cspg4	chondroitin sulfate proteoglycan 4 [Source:MGI Symbol%3BAcc:MGI:2153093]	0.503557	0.0019056
1700012P22Rik	RIKEN cDNA 1700012P22 gene [Source:MGI Symbol%3BAcc:MGI:1916614]	0.503382	0.013993
Stard4	StAR-related lipid transfer (START) domain containing 4 [Source:MGI Symbol%3BAcc:MGI:2156764]	0.503104	0.000168308
Pole2	polymerase (DNA directed)%2C epsilon 2 (p59 subunit) [Source:MGI Symbol%3BAcc:MGI:1197514]	0.501635	0.000539267
Slc39a4	solute carrier family 39 (zinc transporter)%2C member 4 [Source:MGI Symbol%3BAcc:MGI:1919277]	0.501586	0.026385
Camkk1	calcium/calmodulin-dependent protein kinase kinase 1%2C alpha [Source:MGI Symbol%3BAcc:MGI:1891766]	0.501521	0.000136034
Cdca7	cell division cycle associated 7 [Source:MGI Symbol%3BAcc:MGI:1914203]	0.499818	4.19444e-05
Gstm6	glutathione S-transferase%2C mu 6 [Source:MGI Symbol%3BAcc:MGI:1309467]	0.49879	0.0192288
Aplnr	apelin receptor [Source:MGI Symbol%3BAcc:MGI:1346086]	0.498316	0.000854876
Pycard	PYD and CARD domain containing [Source:MGI Symbol%3BAcc:MGI:1931465]	0.498168	0.000308856
Krt24	keratin 24 [Source:MGI Symbol%3BAcc:MGI:1922956]	0.498038	0.0160754
Col16a1	collagen%2C type XVI%2C alpha 1 [Source:MGI Symbol%3BAcc:MGI:1095396]	0.497379	0.000262437
Adamts19	a disintegrin-like and metallopeptidase (reprolysin type) with thrombospondin type 1 motif%2C 19 [Source:MGI Symbol%3BAcc:MGI:2442875]	0.497241	0.00524643
Fdps	farnesyl diphosphate synthetase [Source:MGI Symbol%3BAcc:MGI:104888]	0.497224	0.000164504
1810037I17Rik	RIKEN cDNA 1810037I17 gene [Source:MGI Symbol%3BAcc:MGI:1914954]	0.49657	0.00234206
Tnfrsf13c	tumor necrosis factor receptor superfamily%2C member 13c [Source:MGI Symbol%3BAcc:MGI:1919299]	0.496132	0.0344716
Chtf18	CTF18%2C chromosome transmission fidelity factor 18 [Source:MGI Symbol%3BAcc:MGI:2384887]	0.496105	0.00721991
Col6a5	collagen%2C type VI%2C alpha 5 [Source:MGI Symbol%3BAcc:MGI:3648134]	0.494184	0.0130351
Prrx2	paired related homeobox 2 [Source:MGI Symbol%3BAcc:MGI:98218]	0.493435	0.0300539
Gsdma3	gasdermin A3 [Source:MGI Symbol%3BAcc:MGI:3044668]	0.493432	0.0142807
Smc2	structural maintenance of chromosomes 2 [Source:MGI Symbol%3BAcc:MGI:106067]	0.493069	0.0025646
Ercc6l	excision repair cross-complementing rodent repair deficiency complementation group 6 like [Source:MGI Symbol%3BAcc:MGI:2654144]	0.492705	0.00799167
Cacnb2	calcium channel%2C voltage-dependent%2C beta 2 subunit [Source:MGI Symbol%3BAcc:MGI:894644]	0.492059	0.0164996
Fgfr4	fibroblast growth factor receptor 4 [Source:MGI Symbol%3BAcc:MGI:95525]	0.491397	0.00186381
Lrrn3	leucine rich repeat protein 3%2C neuronal [Source:MGI Symbol%3BAcc:MGI:106036]	0.491384	0.00161821
Hells	helicase%2C lymphoid specific [Source:MGI Symbol%3BAcc:MGI:106209]	0.49122	0.00589655
Recql4	RecQ protein-like 4 [Source:MGI Symbol%3BAcc:MGI:1931028]	0.491061	0.000812882
Agpat2	1-acylglycerol-3-phosphate O-acyltransferase 2 (lysophosphatidic acid acyltransferase%2C beta) [Source:MGI Symbol%3BAcc:MGI:1914762]	0.48902	0.00245486
Knstrn	kinetochore-localized astrin/SPAG5 binding [Source:MGI Symbol%3BAcc:MGI:1289298]	0.486443	0.00285049
Kdelr3	KDEL (Lys-Asp-Glu-Leu) endoplasmic reticulum protein retention receptor 3 [Source:MGI Symbol%3BAcc:MGI:2145953]	0.485459	0.000980735
Cenpn	centromere protein N [Source:MGI Symbol%3BAcc:MGI:1919405]	0.48469	0.00792371
Alox12	arachidonate 12-lipoxygenase [Source:MGI Symbol%3BAcc:MGI:87998]	0.48467	0.00506525
Postn	periostin%2C osteoblast specific factor [Source:MGI Symbol%3BAcc:MGI:1926321]	0.484666	9.20064e-05
Slc2a6	solute carrier family 2 (facilitated glucose transporter)%2C member 6 [Source:MGI Symbol%3BAcc:MGI:2443286]	0.484461	0.00119983
Aadac	arylacetamide deacetylase (esterase) [Source:MGI Symbol%3BAcc:MGI:1915008]	0.484425	0.000322917
Tnfrsf18	tumor necrosis factor receptor superfamily%2C member 18 [Source:MGI Symbol%3BAcc:MGI:894675]	0.484216	9.08298e-05
Krt14	keratin 14 [Source:MGI Symbol%3BAcc:MGI:96688]	0.483746	0.000510422
Socs1	suppressor of cytokine signaling 1 [Source:MGI Symbol%3BAcc:MGI:1354910]	0.483196	0.00248106
Nsl1	NSL1%2C MIS12 kinetochore complex component [Source:MGI Symbol%3BAcc:MGI:2685830]	0.483	0.00158262
Thy1	thymus cell antigen 1%2C theta [Source:MGI Symbol%3BAcc:MGI:98747]	0.482565	2.63911e-05
Cenph	centromere protein H [Source:MGI Symbol%3BAcc:MGI:1349448]	0.480901	0.00343559
Krt5	keratin 5 [Source:MGI Symbol%3BAcc:MGI:96702]	0.480247	0.00499673
Stk32c	serine/threonine kinase 32C [Source:MGI Symbol%3BAcc:MGI:2385336]	0.479605	0.00380134
Amigo3	adhesion molecule with Ig like domain 3 [Source:MGI Symbol%3BAcc:MGI:2444854]	0.479164	0.00119796
Spdl1	spindle apparatus coiled-coil protein 1 [Source:MGI Symbol%3BAcc:MGI:1917635]	0.477255	0.00236683
Ncaph	non-SMC condensin I complex%2C subunit H [Source:MGI Symbol%3BAcc:MGI:2444777]	0.475054	0.001814
Mcm2	minichromosome maintenance complex component 2 [Source:MGI Symbol%3BAcc:MGI:105380]	0.474546	0.000180015
Icam5	intercellular adhesion molecule 5%2C telencephalin [Source:MGI Symbol%3BAcc:MGI:109430]	0.474377	0.000357842
Apol9a	apolipoprotein L 9a [Source:MGI Symbol%3BAcc:MGI:3606001]	0.474301	0.00471129
Celf5	CUGBP%2C Elav-like family member 5 [Source:MGI Symbol%3BAcc:MGI:2442333]	0.474114	0.00456066
Ccnf	cyclin F [Source:MGI Symbol%3BAcc:MGI:102551]	0.47353	0.000465081
Cdh4	cadherin 4 [Source:MGI Symbol%3BAcc:MGI:99218]	0.472238	0.000228716
Myod1	myogenic differentiation 1 [Source:MGI Symbol%3BAcc:MGI:97275]	0.472169	0.0424537
Kif18a	kinesin family member 18A [Source:MGI Symbol%3BAcc:MGI:2446977]	0.47141	0.00167054
Ccl2	chemokine (C-C motif) ligand 2 [Source:MGI Symbol%3BAcc:MGI:98259]	0.470017	0.0196934
Akap5	A kinase (PRKA) anchor protein 5 [Source:MGI Symbol%3BAcc:MGI:2685104]	0.469722	0.0146915
Sox15	SRY (sex determining region Y)-box 15 [Source:MGI Symbol%3BAcc:MGI:98363]	0.468819	0.0325166
Ndufa4l2	NADH dehydrogenase (ubiquinone) 1 alpha subcomplex%2C 4-like 2 [Source:MGI Symbol%3BAcc:MGI:3039567]	0.468506	0.00274668
Scube2	signal peptide%2C CUB domain%2C EGF-like 2 [Source:MGI Symbol%3BAcc:MGI:1928765]	0.468311	0.00217264
Rbp2	retinol binding protein 2%2C cellular [Source:MGI Symbol%3BAcc:MGI:97877]	0.468193	0.00266431
Ky	kyphoscoliosis peptidase [Source:MGI Symbol%3BAcc:MGI:96709]	0.467896	0.00834599
Zbtb7c	zinc finger and BTB domain containing 7C [Source:MGI Symbol%3BAcc:MGI:2443302]	0.467738	0.00070004
Pycr1	pyrroline-5-carboxylate reductase 1 [Source:MGI Symbol%3BAcc:MGI:2384795]	0.467392	0.00339182
Ttc39a	tetratricopeptide repeat domain 39A [Source:MGI Symbol%3BAcc:MGI:2444350]	0.466897	0.000139933
Fam83c	family with sequence similarity 83%2C member C [Source:MGI Symbol%3BAcc:MGI:1918655]	0.466688	0.000533703
Nkd2	naked cuticle 2 homolog (Drosophila) [Source:MGI Symbol%3BAcc:MGI:1919543]	0.466489	1.5345e-05
Krt75	keratin 75 [Source:MGI Symbol%3BAcc:MGI:1923500]	0.465888	0.00176671
Gpr183	G protein-coupled receptor 183 [Source:MGI Symbol%3BAcc:MGI:2442034]	0.463448	0.0367293
Cd72	CD72 antigen [Source:MGI Symbol%3BAcc:MGI:88345]	0.462913	3.46891e-05
Hs3st6	heparan sulfate (glucosamine) 3-O-sulfotransferase 6 [Source:MGI Symbol%3BAcc:MGI:3580487]	0.462775	5.40594e-05
Cd207	CD207 antigen [Source:MGI Symbol%3BAcc:MGI:2180021]	0.461731	0.00399584
Rad54l	RAD54 like (S. cerevisiae) [Source:MGI Symbol%3BAcc:MGI:894697]	0.461528	0.00824686
Ccnb2	cyclin B2 [Source:MGI Symbol%3BAcc:MGI:88311]	0.460774	0.0107046
Megf6	multiple EGF-like-domains 6 [Source:MGI Symbol%3BAcc:MGI:1919351]	0.459248	5.52692e-05
Gm11963	predicted gene 11963 [Source:MGI Symbol%3BAcc:MGI:3652248]	0.458597	0.0118574
Fgf18	fibroblast growth factor 18 [Source:MGI Symbol%3BAcc:MGI:1277980]	0.45786	0.0166859
Gdnf	glial cell line derived neurotrophic factor [Source:MGI Symbol%3BAcc:MGI:107430]	0.457156	0.0040273
Cenpu	centromere protein U [Source:MGI Symbol%3BAcc:MGI:1919126]	0.456904	0.0268986
Gtse1	G two S phase expressed protein 1 [Source:MGI Symbol%3BAcc:MGI:1352755]	0.455829	0.00152947
Edil3	EGF-like repeats and discoidin I-like domains 3 [Source:MGI Symbol%3BAcc:MGI:1329025]	0.455719	0.0199209
Hrh2	histamine receptor H2 [Source:MGI Symbol%3BAcc:MGI:108482]	0.452552	0.0466288
Alox12e	arachidonate lipoxygenase%2C epidermal [Source:MGI Symbol%3BAcc:MGI:1274790]	0.45249	0.00166208
Rmi2	RecQ mediated genome instability 2 [Source:MGI Symbol%3BAcc:MGI:2685383]	0.452125	0.00256527
Syt1	synaptotagmin I [Source:MGI Symbol%3BAcc:MGI:99667]	0.451715	0.0152813
Racgap1	Rac GTPase-activating protein 1 [Source:MGI Symbol%3BAcc:MGI:1349423]	0.451577	0.000467053
Nek2	NIMA (never in mitosis gene a)-related expressed kinase 2 [Source:MGI Symbol%3BAcc:MGI:109359]	0.451577	0.00259211
Tgm5	transglutaminase 5 [Source:MGI Symbol%3BAcc:MGI:1921426]	0.450432	0.00647749
Akr1cl	aldo-keto reductase family 1%2C member C-like [Source:MGI Symbol%3BAcc:MGI:1918111]	0.450383	0.00754521
Camk4	calcium/calmodulin-dependent protein kinase IV [Source:MGI Symbol%3BAcc:MGI:88258]	0.45024	0.00892024
Kif23	kinesin family member 23 [Source:MGI Symbol%3BAcc:MGI:1919069]	0.449793	2.92358e-05
Aurka	aurora kinase A [Source:MGI Symbol%3BAcc:MGI:894678]	0.449643	0.0031502
Plk1	polo-like kinase 1 [Source:MGI Symbol%3BAcc:MGI:97621]	0.449066	0.000676388
Gm42847	predicted gene 42847 [Source:MGI Symbol%3BAcc:MGI:5662984]	0.447841	0.00646615
Anln	anillin%2C actin binding protein [Source:MGI Symbol%3BAcc:MGI:1920174]	0.447761	1.39977e-05
1700125H03Rik	RIKEN cDNA 1700125H03 gene [Source:MGI Symbol%3BAcc:MGI:1920859]	0.446367	0.0316635
Paqr9	progestin and adipoQ receptor family member IX [Source:MGI Symbol%3BAcc:MGI:1922802]	0.446007	0.0231216
Ly75	lymphocyte antigen 75 [Source:MGI Symbol%3BAcc:MGI:106662]	0.445981	0.00935178
Cdc20	cell division cycle 20 [Source:MGI Symbol%3BAcc:MGI:1859866]	0.445362	0.002528
Krt79	keratin 79 [Source:MGI Symbol%3BAcc:MGI:2385030]	0.445287	0.000950426
Rab6b	RAB6B%2C member RAS oncogene family [Source:MGI Symbol%3BAcc:MGI:107283]	0.444749	0.0311134
Itgax	integrin alpha X [Source:MGI Symbol%3BAcc:MGI:96609]	0.444685	0.000177408
Gsta2	glutathione S-transferase%2C alpha 2 (Yc2) [Source:MGI Symbol%3BAcc:MGI:95863]	0.444378	0.00321047
Rcor2	REST corepressor 2 [Source:MGI Symbol%3BAcc:MGI:1859854]	0.44389	0.00230752
Col15a1	collagen%2C type XV%2C alpha 1 [Source:MGI Symbol%3BAcc:MGI:88449]	0.443804	0.000184417
Foxn1	forkhead box N1 [Source:MGI Symbol%3BAcc:MGI:102949]	0.443318	0.00392697
Ltbp2	latent transforming growth factor beta binding protein 2 [Source:MGI Symbol%3BAcc:MGI:99502]	0.443194	0.00514707
Kif24	kinesin family member 24 [Source:MGI Symbol%3BAcc:MGI:1918345]	0.443088	0.00295945
Ckap2	cytoskeleton associated protein 2 [Source:MGI Symbol%3BAcc:MGI:1931797]	0.442881	0.00313035
Ccnd2	cyclin D2 [Source:MGI Symbol%3BAcc:MGI:88314]	0.441535	1.50376e-05
Scimp	SLP adaptor and CSK interacting membrane protein [Source:MGI Symbol%3BAcc:MGI:3610314]	0.441532	0.0064011
Wnt4	wingless-type MMTV integration site family%2C member 4 [Source:MGI Symbol%3BAcc:MGI:98957]	0.440956	0.000230026
Rbbp8nl	RBBP8 N-terminal like [Source:MGI Symbol%3BAcc:MGI:3606212]	0.438769	0.00849728
Tcf19	transcription factor 19 [Source:MGI Symbol%3BAcc:MGI:103180]	0.438512	2.5632e-05
Zfp853	zinc finger protein 853 [Source:MGI Symbol%3BAcc:MGI:2685638]	0.437288	0.0473415
Plk5	polo-like kinase 5 [Source:MGI Symbol%3BAcc:MGI:3026984]	0.436824	0.00585049
Syt9	synaptotagmin IX [Source:MGI Symbol%3BAcc:MGI:1926373]	0.436221	0.039648
Mettl7b	methyltransferase like 7B [Source:MGI Symbol%3BAcc:MGI:1918914]	0.434464	0.011371
Slc27a3	solute carrier family 27 (fatty acid transporter)%2C member 3 [Source:MGI Symbol%3BAcc:MGI:1347358]	0.434228	3.29705e-05
Galnt5	UDP-N-acetyl-alpha-D-galactosamine:polypeptide N-acetylgalactosaminyltransferase 5 [Source:MGI Symbol%3BAcc:MGI:2179403]	0.43383	0.00852225
Gm2115	predicted gene 2115 [Source:MGI Symbol%3BAcc:MGI:3780284]	0.433629	0.0179395
Paqr7	progestin and adipoQ receptor family member VII [Source:MGI Symbol%3BAcc:MGI:1919154]	0.433545	0.00073269
Ccne1	cyclin E1 [Source:MGI Symbol%3BAcc:MGI:88316]	0.431965	0.0185356
Kif20b	kinesin family member 20B [Source:MGI Symbol%3BAcc:MGI:2444576]	0.43172	0.00256527
Slc23a1	solute carrier family 23 (nucleobase transporters)%2C member 1 [Source:MGI Symbol%3BAcc:MGI:1341903]	0.428255	0.00340993
Chek1	checkpoint kinase 1 [Source:MGI Symbol%3BAcc:MGI:1202065]	0.427394	0.00450102
Cubn	cubilin (intrinsic factor-cobalamin receptor) [Source:MGI Symbol%3BAcc:MGI:1931256]	0.424766	0.00873091
Dnaic2	dynein%2C axonemal%2C intermediate chain 2 [Source:MGI Symbol%3BAcc:MGI:2685574]	0.424288	0.00573932
Dlgap5	discs%2C large (Drosophila) homolog-associated protein 5 [Source:MGI Symbol%3BAcc:MGI:2183453]	0.421211	0.000459861
Ch25h	cholesterol 25-hydroxylase [Source:MGI Symbol%3BAcc:MGI:1333869]	0.4195	0.0224787
[truncated: 241 more rows]

## Sheet: MREKO_Dex up-regulated 948genes
Gene name	Description	FC	FDR
Sycn	syncollin [Source:MGI Symbol%3BAcc:MGI:1915666]	45.0051	0.000578715
Sval2	seminal vesicle antigen-like 2 [Source:MGI Symbol%3BAcc:MGI:1934254]	15.2502	1.60361e-05
Cyp2b23	cytochrome P450%2C family 2%2C subfamily b%2C polypeptide 23 [Source:MGI Symbol%3BAcc:MGI:3646735]	12.3315	1.92968e-05
Igfl3	IGF-like family member 3 [Source:MGI Symbol%3BAcc:MGI:2685426]	11.4882	3.45331e-05
Gm15241	predicted gene 15241 [Source:MGI Symbol%3BAcc:MGI:3705127]	10.9961	7.42216e-05
Capn8	calpain 8 [Source:MGI Symbol%3BAcc:MGI:2181366]	10.8121	0.0109933
Vwce	von Willebrand factor C and EGF domains [Source:MGI Symbol%3BAcc:MGI:1919018]	10.0792	0.000451749
Tmprss2	transmembrane protease%2C serine 2 [Source:MGI Symbol%3BAcc:MGI:1354381]	9.56503	2.39592e-07
Gm42809	predicted gene 42809 [Source:MGI Symbol%3BAcc:MGI:5662946]	9.0438	0.00103049
Slc26a3	solute carrier family 26%2C member 3 [Source:MGI Symbol%3BAcc:MGI:107181]	8.75083	0.00293358
9130409J20Rik	RIKEN cDNA 9130409J20 gene [Source:MGI Symbol%3BAcc:MGI:1918826]	7.2583	0.00012525
Mchr1	melanin-concentrating hormone receptor 1 [Source:MGI Symbol%3BAcc:MGI:2180756]	7.07151	7.00998e-05
Gm10309	predicted gene 10309 [Source:MGI Symbol%3BAcc:MGI:3641941]	6.54939	0.00184611
Mrgprg	MAS-related GPR%2C member G [Source:MGI Symbol%3BAcc:MGI:3033145]	6.35344	0.00124661
Best2	bestrophin 2 [Source:MGI Symbol%3BAcc:MGI:2387588]	6.24576	2.34667e-06
Serpina3d-ps	serine (or cysteine) peptidase inhibitor%2C clade A%2C member 3D%2C pseudogene [Source:MGI Symbol%3BAcc:MGI:2182836]	6.21637	0.000533703
Rnf112	ring finger protein 112 [Source:MGI Symbol%3BAcc:MGI:106611]	6.00817	0.000278876
Tfcp2l1	transcription factor CP2-like 1 [Source:MGI Symbol%3BAcc:MGI:2444691]	5.98607	2.12018e-06
Acot5	acyl-CoA thioesterase 5 [Source:MGI Symbol%3BAcc:MGI:2384969]	5.85642	0.00491246
Doc2b	double C2%2C beta [Source:MGI Symbol%3BAcc:MGI:1100497]	5.59101	0.000185896
Ddit4	DNA-damage-inducible transcript 4 [Source:MGI Symbol%3BAcc:MGI:1921997]	5.54292	4.2495e-07
Ppil6	peptidylprolyl isomerase (cyclophilin)-like 6 [Source:MGI Symbol%3BAcc:MGI:1920325]	5.23505	1.23803e-06
Hmgcs2	3-hydroxy-3-methylglutaryl-Coenzyme A synthase 2 [Source:MGI Symbol%3BAcc:MGI:101939]	5.07646	8.98228e-06
Tox3	TOX high mobility group box family member 3 [Source:MGI Symbol%3BAcc:MGI:3039593]	4.76617	0.000434314
Gm43158	predicted gene 43158 [Source:MGI Symbol%3BAcc:MGI:5663295]	4.70605	0.0025934
Gm13305	predicted gene 13305 [Source:MGI Symbol%3BAcc:MGI:3801997]	4.62273	5.12101e-06
Abca4	ATP-binding cassette%2C sub-family A (ABC1)%2C member 4 [Source:MGI Symbol%3BAcc:MGI:109424]	4.55159	6.72516e-07
Siglecf	sialic acid binding Ig-like lectin F [Source:MGI Symbol%3BAcc:MGI:2681107]	4.54878	0.00236583
Ptprz1	protein tyrosine phosphatase%2C receptor type Z%2C polypeptide 1 [Source:MGI Symbol%3BAcc:MGI:97816]	4.45176	2.39592e-07
Fam107a	family with sequence similarity 107%2C member A [Source:MGI Symbol%3BAcc:MGI:3041256]	4.43267	9.20064e-05
4930481A15Rik	RIKEN cDNA 4930481A15 gene [Source:MGI Symbol%3BAcc:MGI:1922181]	4.42067	0.000256752
Il22ra2	interleukin 22 receptor%2C alpha 2 [Source:MGI Symbol%3BAcc:MGI:2665114]	4.22708	5.42185e-07
8430408G22Rik	RIKEN cDNA 8430408G22 gene [Source:MGI Symbol%3BAcc:MGI:1918730]	4.12545	4.12223e-05
Pirt	phosphoinositide-interacting regulator of transient receptor potential channels [Source:MGI Symbol%3BAcc:MGI:2443635]	4.09359	0.0147115
Cyp2b10	cytochrome P450%2C family 2%2C subfamily b%2C polypeptide 10 [Source:MGI Symbol%3BAcc:MGI:88598]	4.06594	7.26704e-07
Rdh18-ps	retinol dehydrogenase 18%2C pseudogene [Source:MGI Symbol%3BAcc:MGI:2687008]	4.04521	0.0084482
Fxyd4	FXYD domain-containing ion transport regulator 4 [Source:MGI Symbol%3BAcc:MGI:1889005]	4.03058	0.000467053
Gm43305	predicted gene 43305 [Source:MGI Symbol%3BAcc:MGI:5663442]	3.95421	2.00149e-06
Gm47934	predicted gene, 47934 [Source:MGI Symbol;Acc:MGI:6097196]	3.91874	0.00220308
Tgm3	transglutaminase 3%2C E polypeptide [Source:MGI Symbol%3BAcc:MGI:98732]	3.87111	1.76485e-05
Gm38282	predicted gene%2C 38282 [Source:MGI Symbol%3BAcc:MGI:5611510]	3.86433	0.0360796
Lcn2	lipocalin 2 [Source:MGI Symbol%3BAcc:MGI:96757]	3.84027	4.27214e-05
Hif3a	hypoxia inducible factor 3%2C alpha subunit [Source:MGI Symbol%3BAcc:MGI:1859778]	3.82721	3.55124e-05
Tmem212	transmembrane protein 212 [Source:MGI Symbol%3BAcc:MGI:2685410]	3.81296	0.00186634
Tsc22d3	TSC22 domain family%2C member 3 [Source:MGI Symbol%3BAcc:MGI:1196284]	3.74761	5.42185e-07
AU018091	expressed sequence AU018091 [Source:MGI Symbol%3BAcc:MGI:2142124]	3.70574	0.030171
Slco1a6	solute carrier organic anion transporter family%2C member 1a6 [Source:MGI Symbol%3BAcc:MGI:1351906]	3.69713	0.0187381
Sectm1b	secreted and transmembrane 1B [Source:MGI Symbol%3BAcc:MGI:1929083]	3.65019	2.84283e-05
Arsj	arylsulfatase J [Source:MGI Symbol%3BAcc:MGI:2443513]	3.58655	0.00236583
Fkbp5	FK506 binding protein 5 [Source:MGI Symbol%3BAcc:MGI:104670]	3.58195	1.14671e-05
Trp53inp1	transformation related protein 53 inducible nuclear protein 1 [Source:MGI Symbol%3BAcc:MGI:1926609]	3.5362	9.18017e-06
Serpinb9b	serine (or cysteine) peptidase inhibitor%2C clade B%2C member 9b [Source:MGI Symbol%3BAcc:MGI:894668]	3.41457	0.000214105
Serpina3k	serine (or cysteine) peptidase inhibitor%2C clade A%2C member 3K [Source:MGI Symbol%3BAcc:MGI:98377]	3.39869	1.71224e-06
B3galt5	UDP-Gal:betaGlcNAc beta 1%2C3-galactosyltransferase%2C polypeptide 5 [Source:MGI Symbol%3BAcc:MGI:2136878]	3.39096	0.0297976
Spsb1	splA/ryanodine receptor domain and SOCS box containing 1 [Source:MGI Symbol%3BAcc:MGI:1921896]	3.37008	1.20936e-05
Gm12551	predicted gene 12551 [Source:MGI Symbol%3BAcc:MGI:3651664]	3.36258	0.0432502
Gm5859	predicted pseudogene 5859 [Source:MGI Symbol%3BAcc:MGI:3704096]	3.30307	0.00119108
Serpinb6c	serine (or cysteine) peptidase inhibitor%2C clade B%2C member 6c [Source:MGI Symbol%3BAcc:MGI:2145481]	3.29265	0.000373822
Slc6a6	solute carrier family 6 (neurotransmitter transporter%2C taurine)%2C member 6 [Source:MGI Symbol%3BAcc:MGI:98488]	3.28265	3.46361e-05
Mroh8	maestro heat-like repeat family member 8 [Source:MGI Symbol%3BAcc:MGI:3603828]	3.24761	0.00293358
Apoc3	apolipoprotein C-III [Source:MGI Symbol%3BAcc:MGI:88055]	3.24439	0.000733141
Slc7a8	solute carrier family 7 (cationic amino acid transporter%2C y+ system)%2C member 8 [Source:MGI Symbol%3BAcc:MGI:1355323]	3.22269	0.000510422
Mt2	metallothionein 2 [Source:MGI Symbol%3BAcc:MGI:97172]	3.21711	9.25237e-07
Gm44613	predicted gene 44613 [Source:MGI Symbol%3BAcc:MGI:5753189]	3.17097	7.53348e-05
Mt1	metallothionein 1 [Source:MGI Symbol%3BAcc:MGI:97171]	3.16858	5.42185e-07
4932411E22Rik	ankyrin-repeat and fibronectin type III domain containing 1 [Source:MGI Symbol%3BAcc:MGI:2686021]	3.14187	0.00103589
Fam161a	family with sequence similarity 161%2C member A [Source:MGI Symbol%3BAcc:MGI:1921123]	3.11199	0.000157511
Gm15441	predicted gene 15441 [Source:MGI Symbol%3BAcc:MGI:3641753]	3.09758	0.0121116
Lrrc31	leucine rich repeat containing 31 [Source:MGI Symbol%3BAcc:MGI:2443864]	3.03733	0.000288341
Spink2	serine peptidase inhibitor%2C Kazal type 2 [Source:MGI Symbol%3BAcc:MGI:1917232]	3.0346	0.00043691
H2-M6-ps	histocompatibility 2%2C M region locus 6%2C pseudogene [Source:MGI Symbol%3BAcc:MGI:95918]	3.03138	0.00187159
Serpina3m	serine (or cysteine) peptidase inhibitor%2C clade A%2C member 3M [Source:MGI Symbol%3BAcc:MGI:98378]	3.02658	0.000551842
Odf3l2	outer dense fiber of sperm tails 3-like 2 [Source:MGI Symbol%3BAcc:MGI:2686003]	3.02229	0.00763996
Zbtb16	zinc finger and BTB domain containing 16 [Source:MGI Symbol%3BAcc:MGI:103222]	2.94272	0.00101496
Upk3b	uroplakin 3B [Source:MGI Symbol%3BAcc:MGI:2140882]	2.93555	0.00259211
Trim63	tripartite motif-containing 63 [Source:MGI Symbol%3BAcc:MGI:2447992]	2.92721	0.00176257
Slpi	secretory leukocyte peptidase inhibitor [Source:MGI Symbol%3BAcc:MGI:109297]	2.92275	0.00187108
Atp13a5	ATPase type 13A5 [Source:MGI Symbol%3BAcc:MGI:2444068]	2.9137	1.79592e-05
Chd9	chromodomain helicase DNA binding protein 9 [Source:MGI Symbol%3BAcc:MGI:1924001]	2.89089	5.42185e-07
Slc43a1	solute carrier family 43%2C member 1 [Source:MGI Symbol%3BAcc:MGI:1931352]	2.88926	5.42185e-07
Ramp3	receptor (calcitonin) activity modifying protein 3 [Source:MGI Symbol%3BAcc:MGI:1860292]	2.86377	8.66496e-05
Sh3d21	SH3 domain containing 21 [Source:MGI Symbol%3BAcc:MGI:1914188]	2.8623	2.29917e-06
Dlx6os1	distal-less homeobox 6%2C opposite strand 1 [Source:MGI Symbol%3BAcc:MGI:2443217]	2.84542	0.00387633
Arc	activity regulated cytoskeletal-associated protein [Source:MGI Symbol%3BAcc:MGI:88067]	2.84099	0.00405844
Serpina3j	serine (or cysteine) peptidase inhibitor%2C clade A (alpha-1 antiproteinase%2C antitrypsin)%2C member 3J [Source:MGI Symbol%3BAcc:MGI:2182843]	2.83974	5.9987e-05
Trim9	tripartite motif-containing 9 [Source:MGI Symbol%3BAcc:MGI:2137354]	2.83155	0.0397953
Tmem252	transmembrane protein 252 [Source:MGI Symbol%3BAcc:MGI:3583948]	2.83125	0.000209128
Gm43428	predicted gene 43428 [Source:MGI Symbol%3BAcc:MGI:5663565]	2.81122	0.00983704
Hpd	4-hydroxyphenylpyruvic acid dioxygenase [Source:MGI Symbol%3BAcc:MGI:96213]	2.79571	0.0111647
Cecr2	cat eye syndrome chromosome region%2C candidate 2 [Source:MGI Symbol%3BAcc:MGI:1923799]	2.79372	1.39832e-06
Nyx	nyctalopin [Source:MGI Symbol%3BAcc:MGI:2448607]	2.78006	0.00152947
Gm10600	predicted gene 10600 [Source:MGI Symbol%3BAcc:MGI:3710628]	2.75273	0.0029796
S100a9	S100 calcium binding protein A9 (calgranulin B) [Source:MGI Symbol%3BAcc:MGI:1338947]	2.75267	0.0113461
Klf15	Kruppel-like factor 15 [Source:MGI Symbol%3BAcc:MGI:1929988]	2.7512	5.43619e-06
Fcamr	Fc receptor%2C IgA%2C IgM%2C high affinity [Source:MGI Symbol%3BAcc:MGI:1927803]	2.74896	8.12785e-05
Zim1	zinc finger%2C imprinted 1 [Source:MGI Symbol%3BAcc:MGI:1341879]	2.74683	0.000153054
Slc39a14	solute carrier family 39 (zinc transporter)%2C member 14 [Source:MGI Symbol%3BAcc:MGI:2384851]	2.74041	2.00149e-06
Serpina3i	serine (or cysteine) peptidase inhibitor%2C clade A%2C member 3I [Source:MGI Symbol%3BAcc:MGI:2182841]	2.73318	1.78613e-05
Hoga1	4-hydroxy-2-oxoglutarate aldolase 1 [Source:MGI Symbol%3BAcc:MGI:1914682]	2.71797	1.98096e-05
Gm17130	predicted gene 17130 [Source:MGI Symbol%3BAcc:MGI:4937957]	2.71529	1.46754e-05
Lrrc30	leucine rich repeat containing 30 [Source:MGI Symbol%3BAcc:MGI:2685172]	2.70338	0.000555317
Slco1a4	solute carrier organic anion transporter family%2C member 1a4 [Source:MGI Symbol%3BAcc:MGI:1351896]	2.69907	0.0116488
Ctla2a	cytotoxic T lymphocyte-associated protein 2 alpha [Source:MGI Symbol%3BAcc:MGI:88554]	2.68119	0.000345571
Papln	papilin%2C proteoglycan-like sulfated glycoprotein [Source:MGI Symbol%3BAcc:MGI:2386139]	2.67432	0.000524659
Arrdc3	arrestin domain containing 3 [Source:MGI Symbol%3BAcc:MGI:2145242]	2.67017	6.72516e-07
Gm44231	predicted gene%2C 44231 [Source:MGI Symbol%3BAcc:MGI:5690623]	2.66857	0.000241725
Fam180a	family with sequence similarity 180%2C member A [Source:MGI Symbol%3BAcc:MGI:3039626]	2.65551	0.000170121
Cntfr	ciliary neurotrophic factor receptor [Source:MGI Symbol%3BAcc:MGI:99605]	2.64458	0.00104522
Fam150b	family with sequence similarity 150%2C member B [Source:MGI Symbol%3BAcc:MGI:3697448]	2.63661	0.0202411
Gm10640	predicted gene 10640 [Source:MGI Symbol%3BAcc:MGI:3648835]	2.62102	0.000650788
Plin5	perilipin 5 [Source:MGI Symbol%3BAcc:MGI:1914218]	2.61068	3.78921e-05
Slc43a2	solute carrier family 43%2C member 2 [Source:MGI Symbol%3BAcc:MGI:2442746]	2.60848	8.09473e-05
Stc2	stanniocalcin 2 [Source:MGI Symbol%3BAcc:MGI:1316731]	2.60211	0.00019774
Fmo2	flavin containing monooxygenase 2 [Source:MGI Symbol%3BAcc:MGI:1916776]	2.60111	2.00149e-06
Fam46b	family with sequence similarity 46%2C member B [Source:MGI Symbol%3BAcc:MGI:2140500]	2.59735	4.59336e-05
Slc7a6	solute carrier family 7 (cationic amino acid transporter%2C y+ system)%2C member 6 [Source:MGI Symbol%3BAcc:MGI:2142598]	2.59066	2.27756e-06
Gnmt	glycine N-methyltransferase [Source:MGI Symbol%3BAcc:MGI:1202304]	2.58685	0.000675156
Mcmdc2	minichromosome maintenance domain containing 2 [Source:MGI Symbol%3BAcc:MGI:3045334]	2.58632	0.00837653
Cebpd	CCAAT/enhancer binding protein (C/EBP)%2C delta [Source:MGI Symbol%3BAcc:MGI:103573]	2.58458	1.06935e-05
Txnip	thioredoxin interacting protein [Source:MGI Symbol%3BAcc:MGI:1889549]	2.58381	1.14671e-05
Rarres1	retinoic acid receptor responder (tazarotene induced) 1 [Source:MGI Symbol%3BAcc:MGI:1924461]	2.57707	1.76485e-05
Gm21955	predicted gene%2C 21955 [Source:MGI Symbol%3BAcc:MGI:5439424]	2.57645	0.00278211
Slc10a6	solute carrier family 10 (sodium/bile acid cotransporter family)%2C member 6 [Source:MGI Symbol%3BAcc:MGI:1923000]	2.57478	1.06935e-05
Errfi1	ERBB receptor feedback inhibitor 1 [Source:MGI Symbol%3BAcc:MGI:1921405]	2.56674	3.62542e-05
Slc27a2	solute carrier family 27 (fatty acid transporter)%2C member 2 [Source:MGI Symbol%3BAcc:MGI:1347099]	2.56299	0.01086
Crtac1	cartilage acidic protein 1 [Source:MGI Symbol%3BAcc:MGI:1920082]	2.55908	0.0057719
Slc4a8	solute carrier family 4 (anion exchanger)%2C member 8 [Source:MGI Symbol%3BAcc:MGI:1928745]	2.55528	4.59378e-06
Teddm2	transmembrane epididymal family member 2 [Source:MGI Symbol%3BAcc:MGI:1923273]	2.55517	4.12223e-05
Gm18445	predicted gene%2C 18445 [Source:MGI Symbol%3BAcc:MGI:5010630]	2.53834	0.0268226
Ttr	transthyretin [Source:MGI Symbol%3BAcc:MGI:98865]	2.53704	0.00555971
Gm45551	predicted gene 45551 [Source:MGI Symbol%3BAcc:MGI:5791387]	2.52626	3.8917e-06
Adam11	a disintegrin and metallopeptidase domain 11 [Source:MGI Symbol%3BAcc:MGI:1098667]	2.516	0.000517314
Adh6a	alcohol dehydrogenase 6A (class V) [Source:MGI Symbol%3BAcc:MGI:1916367]	2.51144	1.31682e-05
Gm13301	predicted gene 13301 [Source:MGI Symbol%3BAcc:MGI:3707230]	2.507	0.00112668
Usp54	ubiquitin specific peptidase 54 [Source:MGI Symbol%3BAcc:MGI:1926037]	2.50447	4.9153e-05
Peg3	paternally expressed 3 [Source:MGI Symbol%3BAcc:MGI:104748]	2.49894	9.83805e-06
Gm12394	predicted gene 12394 [Source:MGI Symbol%3BAcc:MGI:3649790]	2.49162	0.0229597
Slc25a33	solute carrier family 25%2C member 33 [Source:MGI Symbol%3BAcc:MGI:1917806]	2.479	0.000200596
Slc7a5	solute carrier family 7 (cationic amino acid transporter%2C y+ system)%2C member 5 [Source:MGI Symbol%3BAcc:MGI:1298205]	2.46777	4.01184e-05
Apof	apolipoprotein F [Source:MGI Symbol%3BAcc:MGI:104539]	2.46656	0.0245945
Gm44243	predicted gene%2C 44243 [Source:MGI Symbol%3BAcc:MGI:5690635]	2.46456	0.00375523
Gm37917	predicted gene%2C 37917 [Source:MGI Symbol%3BAcc:MGI:5611145]	2.46167	0.00015463
Sesn1	sestrin 1 [Source:MGI Symbol%3BAcc:MGI:2155278]	2.45969	2.5096e-06
Slc25a34	solute carrier family 25%2C member 34 [Source:MGI Symbol%3BAcc:MGI:2686215]	2.45851	2.62014e-05
Dgat2l6	diacylglycerol O-acyltransferase 2-like 6 [Source:MGI Symbol%3BAcc:MGI:3045268]	2.44646	0.0476514
Kcnt1	potassium channel%2C subfamily T%2C member 1 [Source:MGI Symbol%3BAcc:MGI:1924627]	2.43326	0.00133182
Saa3	serum amyloid A 3 [Source:MGI Symbol%3BAcc:MGI:98223]	2.42382	0.0138505
A3galt2	alpha 1%2C3-galactosyltransferase 2 (isoglobotriaosylceramide synthase) [Source:MGI Symbol%3BAcc:MGI:2685279]	2.42368	0.000624161
Spock2	sparc/osteonectin%2C cwcv and kazal-like domains proteoglycan 2 [Source:MGI Symbol%3BAcc:MGI:1891351]	2.41015	3.89908e-05
Angptl7	angiopoietin-like 7 [Source:MGI Symbol%3BAcc:MGI:3605801]	2.40727	0.0168052
Maff	v-maf musculoaponeurotic fibrosarcoma oncogene family%2C protein F (avian) [Source:MGI Symbol%3BAcc:MGI:96910]	2.4044	7.77224e-06
Lrrtm4	leucine rich repeat transmembrane neuronal 4 [Source:MGI Symbol%3BAcc:MGI:2389180]	2.40402	0.000665028
Gm42566	predicted gene 42566 [Source:MGI Symbol%3BAcc:MGI:5662703]	2.39573	0.016886
Tango2	transport and golgi organization 2 [Source:MGI Symbol%3BAcc:MGI:101825]	2.3912	5.39742e-06
Musk	muscle%2C skeletal%2C receptor tyrosine kinase [Source:MGI Symbol%3BAcc:MGI:103581]	2.36133	0.00569094
Acsm3	acyl-CoA synthetase medium-chain family member 3 [Source:MGI Symbol%3BAcc:MGI:99538]	2.35231	0.00322266
D630039A03Rik	RIKEN cDNA D630039A03 gene [Source:MGI Symbol%3BAcc:MGI:2442889]	2.34948	0.0292201
Chrna9	cholinergic receptor%2C nicotinic%2C alpha polypeptide 9 [Source:MGI Symbol%3BAcc:MGI:1202403]	2.34945	0.00104583
4930486L24Rik	RIKEN cDNA 4930486L24 gene [Source:MGI Symbol%3BAcc:MGI:1922258]	2.34789	0.0045725
Rnf224	ring finger protein 224 [Source:MGI Symbol%3BAcc:MGI:2685603]	2.34658	0.0139111
Setdb2	SET domain%2C bifurcated 2 [Source:MGI Symbol%3BAcc:MGI:2685139]	2.3294	0.00263497
Gm45104	predicted gene 45104 [Source:MGI Symbol%3BAcc:MGI:5753680]	2.32319	1.98096e-05
Gm9522	predicted gene 9522 [Source:MGI Symbol%3BAcc:MGI:3779931]	2.32266	0.0163685
Klhl38	kelch-like 38 [Source:MGI Symbol%3BAcc:MGI:3045310]	2.32175	0.000982758
Lama1	laminin%2C alpha 1 [Source:MGI Symbol%3BAcc:MGI:99892]	2.32165	0.00153879
Vnn1	vanin 1 [Source:MGI Symbol%3BAcc:MGI:108395]	2.3107	0.000469948
Rnd1	Rho family GTPase 1 [Source:MGI Symbol%3BAcc:MGI:2444878]	2.30982	0.000345571
Glul	glutamate-ammonia ligase (glutamine synthetase) [Source:MGI Symbol%3BAcc:MGI:95739]	2.29531	4.97268e-06
Wee1	WEE 1 homolog 1 (S. pombe) [Source:MGI Symbol%3BAcc:MGI:103075]	2.28896	7.33495e-06
Ctgf	connective tissue growth factor [Source:MGI Symbol%3BAcc:MGI:95537]	2.28174	3.89908e-05
Aldh3b3	aldehyde dehydrogenase 3 family%2C member B3 [Source:MGI Symbol%3BAcc:MGI:1920708]	2.27692	0.0153596
Napb	N-ethylmaleimide sensitive fusion protein attachment protein beta [Source:MGI Symbol%3BAcc:MGI:104562]	2.27507	0.000241725
Serpina3h	serine (or cysteine) peptidase inhibitor%2C clade A%2C member 3H [Source:MGI Symbol%3BAcc:MGI:2182839]	2.27324	0.000157511
Ahcy	S-adenosylhomocysteine hydrolase [Source:MGI Symbol%3BAcc:MGI:87968]	2.26446	1.08585e-05
Npas2	neuronal PAS domain protein 2 [Source:MGI Symbol%3BAcc:MGI:109232]	2.24919	0.000257334
Map3k6	mitogen-activated protein kinase kinase kinase 6 [Source:MGI Symbol%3BAcc:MGI:1855691]	2.24816	0.000133849
Cpsf4l	cleavage and polyadenylation specific factor 4-like [Source:MGI Symbol%3BAcc:MGI:1277182]	2.24447	0.00344015
Pdk4	pyruvate dehydrogenase kinase%2C isoenzyme 4 [Source:MGI Symbol%3BAcc:MGI:1351481]	2.24047	0.00350696
Gm43076	predicted gene 43076 [Source:MGI Symbol%3BAcc:MGI:5663213]	2.23939	0.00107283
Slc6a4	solute carrier family 6 (neurotransmitter transporter%2C serotonin)%2C member 4 [Source:MGI Symbol%3BAcc:MGI:96285]	2.23646	2.68503e-05
Fam214a	family with sequence similarity 214%2C member A [Source:MGI Symbol%3BAcc:MGI:2387648]	2.23325	2.5968e-05
Dnah10	dynein%2C axonemal%2C heavy chain 10 [Source:MGI Symbol%3BAcc:MGI:1860299]	2.23181	0.0147115
Gm11730	predicted gene 11730 [Source:MGI Symbol%3BAcc:MGI:3650941]	2.21626	0.0053548
Nfil3	nuclear factor%2C interleukin 3%2C regulated [Source:MGI Symbol%3BAcc:MGI:109495]	2.21373	2.00149e-06
Ica1l	islet cell autoantigen 1-like [Source:MGI Symbol%3BAcc:MGI:1917625]	2.20181	0.00623166
Sgk1	serum/glucocorticoid regulated kinase 1 [Source:MGI Symbol%3BAcc:MGI:1340062]	2.19827	3.55124e-05
Sik1	salt inducible kinase 1 [Source:MGI Symbol%3BAcc:MGI:104754]	2.19693	9.14454e-05
Acat3	acetyl-Coenzyme A acetyltransferase 3 [Source:MGI Symbol%3BAcc:MGI:109182]	2.19557	0.0339159
Rpgrip1	retinitis pigmentosa GTPase regulator interacting protein 1 [Source:MGI Symbol%3BAcc:MGI:1932134]	2.1898	0.00139245
Vipr2	vasoactive intestinal peptide receptor 2 [Source:MGI Symbol%3BAcc:MGI:107166]	2.18323	0.00254286
Sema5a	sema domain%2C seven thrombospondin repeats (type 1 and type 1-like)%2C transmembrane domain (TM) and short cytoplasmic domain%2C (semaphorin) 5A [Source:MGI Symbol%3BAcc:MGI:107556]	2.16447	9.14601e-05
Irs2	insulin receptor substrate 2 [Source:MGI Symbol%3BAcc:MGI:109334]	2.16175	0.000163824
Otud7a	OTU domain containing 7A [Source:MGI Symbol%3BAcc:MGI:2158505]	2.15696	0.0343843
Sh2d2a	SH2 domain containing 2A [Source:MGI Symbol%3BAcc:MGI:1351596]	2.14635	0.00340993
Hs3st3a1	heparan sulfate (glucosamine) 3-O-sulfotransferase 3A1 [Source:MGI Symbol%3BAcc:MGI:1333861]	2.13654	0.00220136
Adgrv1	adhesion G protein-coupled receptor V1 [Source:MGI Symbol%3BAcc:MGI:1274784]	2.13418	0.00012525
Pglyrp1	peptidoglycan recognition protein 1 [Source:MGI Symbol%3BAcc:MGI:1345092]	2.13103	0.00218319
Mlph	melanophilin [Source:MGI Symbol%3BAcc:MGI:2176380]	2.12934	0.000157511
Arrdc2	arrestin domain containing 2 [Source:MGI Symbol%3BAcc:MGI:1918057]	2.1265	4.26728e-05
1810041L15Rik	RIKEN cDNA 1810041L15 gene [Source:MGI Symbol%3BAcc:MGI:1919551]	2.12387	0.0480434
Trnp1	TMF1-regulated nuclear protein 1 [Source:MGI Symbol%3BAcc:MGI:1916789]	2.12124	5.14513e-06
Pnpla7	patatin-like phospholipase domain containing 7 [Source:MGI Symbol%3BAcc:MGI:2385325]	2.11996	0.000142692
Gm45774	predicted gene 45774 [Source:MGI Symbol;Acc:MGI:5804889]	2.11888	0.0287978
Ces4a	carboxylesterase 4A [Source:MGI Symbol%3BAcc:MGI:2384581]	2.10529	0.0247252
Slc25a18	solute carrier family 25 (mitochondrial carrier)%2C member 18 [Source:MGI Symbol%3BAcc:MGI:1919053]	2.10436	0.0113943
Hyal4	hyaluronoglucosaminidase 4 [Source:MGI Symbol%3BAcc:MGI:1924292]	2.10326	0.00806356
Bmpr1b	bone morphogenetic protein receptor%2C type 1B [Source:MGI Symbol%3BAcc:MGI:107191]	2.10275	0.00265377
Phf11c	PHD finger protein 11C [Source:MGI Symbol%3BAcc:MGI:3648476]	2.0996	0.00258895
Hpgd	hydroxyprostaglandin dehydrogenase 15 (NAD) [Source:MGI Symbol%3BAcc:MGI:108085]	2.09848	0.00119686
Ereg	epiregulin [Source:MGI Symbol%3BAcc:MGI:107508]	2.09597	0.028264
Pbld2	phenazine biosynthesis-like protein domain containing 2 [Source:MGI Symbol%3BAcc:MGI:1914557]	2.09519	0.000578715
Cth	cystathionase (cystathionine gamma-lyase) [Source:MGI Symbol%3BAcc:MGI:1339968]	2.08639	0.00481488
Rgsl1	regulator of G-protein signaling like 1 [Source:MGI Symbol%3BAcc:MGI:2685048]	2.08012	0.00388602
Hdc	histidine decarboxylase [Source:MGI Symbol%3BAcc:MGI:96062]	2.07518	0.000312142
Dlk2	delta-like 2 homolog (Drosophila) [Source:MGI Symbol%3BAcc:MGI:2146838]	2.07132	4.19444e-05
Gm20400	predicted gene 20400 [Source:MGI Symbol%3BAcc:MGI:5141865]	2.07044	0.0154222
Avpr1a	arginine vasopressin receptor 1A [Source:MGI Symbol%3BAcc:MGI:1859216]	2.06852	0.00163761
Sez6l	seizure related 6 homolog like [Source:MGI Symbol%3BAcc:MGI:1935121]	2.06687	0.00803128
Nmb	neuromedin B [Source:MGI Symbol%3BAcc:MGI:1915289]	2.06259	0.000584178
Chac1	ChaC%2C cation transport regulator 1 [Source:MGI Symbol%3BAcc:MGI:1916315]	2.06014	0.0011752
Arl4d	ADP-ribosylation factor-like 4D [Source:MGI Symbol%3BAcc:MGI:1933155]	2.05668	1.8828e-05
Mettl21e	methyltransferase like 21E [Source:MGI Symbol%3BAcc:MGI:2685837]	2.04365	0.0322542
Kcnj15	potassium inwardly-rectifying channel%2C subfamily J%2C member 15 [Source:MGI Symbol%3BAcc:MGI:1310000]	2.04335	9.57681e-05
Gadd45g	growth arrest and DNA-damage-inducible 45 gamma [Source:MGI Symbol%3BAcc:MGI:1346325]	2.03522	0.00903459
Tmem116	transmembrane protein 116 [Source:MGI Symbol%3BAcc:MGI:1924712]	2.02454	8.64844e-05
Catsperd	catsper channel auxiliary subunit delta [Source:MGI Symbol%3BAcc:MGI:2147030]	2.01672	0.0192677
Scin	scinderin [Source:MGI Symbol%3BAcc:MGI:1306794]	2.015	4.15327e-05
Acer2	alkaline ceramidase 2 [Source:MGI Symbol%3BAcc:MGI:1920932]	2.0128	0.000132447
Fbxo32	F-box protein 32 [Source:MGI Symbol%3BAcc:MGI:1914981]	2.01237	0.00276382
Cyp27a1	cytochrome P450%2C family 27%2C subfamily a%2C polypeptide 1 [Source:MGI Symbol%3BAcc:MGI:88594]	2.01139	1.08585e-05
Galnt15	UDP-N-acetyl-alpha-D-galactosamine:polypeptide N-acetylgalactosaminyltransferase 15 [Source:MGI Symbol%3BAcc:MGI:1926004]	2.00187	0.000164504
Serpina3n	serine (or cysteine) peptidase inhibitor%2C clade A%2C member 3N [Source:MGI Symbol%3BAcc:MGI:105045]	1.99621	0.0011717
Gm29084	predicted gene 29084 [Source:MGI Symbol%3BAcc:MGI:5579790]	1.99616	0.000373822
Rnf125	ring finger protein 125 [Source:MGI Symbol%3BAcc:MGI:1914914]	1.99537	0.00654498
Ablim3	actin binding LIM protein family%2C member 3 [Source:MGI Symbol%3BAcc:MGI:2442582]	1.99362	0.000533703
Aloxe3	arachidonate lipoxygenase 3 [Source:MGI Symbol%3BAcc:MGI:1345140]	1.99287	0.000271881
Hopx	HOP homeobox [Source:MGI Symbol%3BAcc:MGI:1916782]	1.99206	0.000243311
Inmt	indolethylamine N-methyltransferase [Source:MGI Symbol%3BAcc:MGI:102963]	1.99177	0.00627339
Enpp1	ectonucleotide pyrophosphatase/phosphodiesterase 1 [Source:MGI Symbol%3BAcc:MGI:97370]	1.99064	1.06935e-05
Rufy4	RUN and FYVE domain containing 4 [Source:MGI Symbol%3BAcc:MGI:3588214]	1.98669	1.50376e-05
Tmem140	transmembrane protein 140 [Source:MGI Symbol%3BAcc:MGI:1915737]	1.98312	9.14853e-06
Il18rap	interleukin 18 receptor accessory protein [Source:MGI Symbol%3BAcc:MGI:1338888]	1.98308	0.0113533
Adamts17	a disintegrin-like and metallopeptidase (reprolysin type) with thrombospondin type 1 motif%2C 17 [Source:MGI Symbol%3BAcc:MGI:3588195]	1.98254	0.00769453
Ston1	stonin 1 [Source:MGI Symbol%3BAcc:MGI:1924307]	1.98165	7.98984e-05
Gm13398	predicted gene 13398 [Source:MGI Symbol%3BAcc:MGI:3652315]	1.981	0.0262999
5430427M07Rik	RIKEN cDNA 5430427M07 gene [Source:MGI Symbol%3BAcc:MGI:1918599]	1.97998	0.0186519
Srrm4	serine/arginine repetitive matrix 4 [Source:MGI Symbol%3BAcc:MGI:1916205]	1.96075	0.00754368
Tns4	tensin 4 [Source:MGI Symbol%3BAcc:MGI:2144377]	1.95814	0.0011663
5430430B14Rik	RIKEN cDNA 5430430B14 gene [Source:MGI Symbol%3BAcc:MGI:1918674]	1.95713	0.0207296
S100a8	S100 calcium binding protein A8 (calgranulin A) [Source:MGI Symbol%3BAcc:MGI:88244]	1.94972	0.0494451
Defb1	defensin beta 1 [Source:MGI Symbol%3BAcc:MGI:1096878]	1.9442	0.00517399
Slc15a1	solute carrier family 15 (oligopeptide transporter)%2C member 1 [Source:MGI Symbol%3BAcc:MGI:1861376]	1.93854	0.0021429
Sox4	SRY (sex determining region Y)-box 4 [Source:MGI Symbol%3BAcc:MGI:98366]	1.93838	9.26584e-05
Per1	period circadian clock 1 [Source:MGI Symbol%3BAcc:MGI:1098283]	1.93726	0.000841361
Slc15a2	solute carrier family 15 (H+/peptide transporter)%2C member 2 [Source:MGI Symbol%3BAcc:MGI:1890457]	1.93669	0.0239798
Slc23a3	solute carrier family 23 (nucleobase transporters)%2C member 3 [Source:MGI Symbol%3BAcc:MGI:104516]	1.93572	0.00405173
Adora1	adenosine A1 receptor [Source:MGI Symbol%3BAcc:MGI:99401]	1.93178	0.00412325
Gm42860	predicted gene 42860 [Source:MGI Symbol%3BAcc:MGI:5662997]	1.93145	0.000169515
Slc30a2	solute carrier family 30 (zinc transporter)%2C member 2 [Source:MGI Symbol%3BAcc:MGI:106637]	1.93086	0.0389909
Nyap1	neuronal tyrosine-phosphorylated phosphoinositide 3-kinase adaptor 1 [Source:MGI Symbol%3BAcc:MGI:2443880]	1.92625	0.000114998
Gm12424	predicted gene 12424 [Source:MGI Symbol%3BAcc:MGI:3650991]	1.92264	0.0191777
Slc39a8	solute carrier family 39 (metal ion transporter)%2C member 8 [Source:MGI Symbol%3BAcc:MGI:1914797]	1.91977	0.000580759
Rapgef4	Rap guanine nucleotide exchange factor (GEF) 4 [Source:MGI Symbol%3BAcc:MGI:1917723]	1.91545	0.000177408
Kcnip2	Kv channel-interacting protein 2 [Source:MGI Symbol%3BAcc:MGI:2135916]	1.91106	0.00836194
Msc	musculin [Source:MGI Symbol%3BAcc:MGI:1333884]	1.9085	0.00321503
Plagl1	pleiomorphic adenoma gene-like 1 [Source:MGI Symbol%3BAcc:MGI:1100874]	1.9057	0.0067754
Tfdp2	transcription factor Dp 2 [Source:MGI Symbol%3BAcc:MGI:107167]	1.90482	3.72798e-05
Cyp2e1	cytochrome P450%2C family 2%2C subfamily e%2C polypeptide 1 [Source:MGI Symbol%3BAcc:MGI:88607]	1.90089	0.0118124
Slc1a1	solute carrier family 1 (neuronal/epithelial high affinity glutamate transporter%2C system Xag)%2C member 1 [Source:MGI Symbol%3BAcc:MGI:105083]	1.9003	0.000493607
Sh3bp4	SH3-domain binding protein 4 [Source:MGI Symbol%3BAcc:MGI:2138297]	1.89783	1.3171e-05
Ilvbl	ilvB (bacterial acetolactate synthase)-like [Source:MGI Symbol%3BAcc:MGI:1351911]	1.89659	2.5096e-06
Ccdc162	coiled-coil domain containing 162 [Source:MGI Symbol%3BAcc:MGI:1923223]	1.89545	0.00234504
Cyp39a1	cytochrome P450%2C family 39%2C subfamily a%2C polypeptide 1 [Source:MGI Symbol%3BAcc:MGI:1927096]	1.8954	3.8917e-06
Ip6k2	inositol hexaphosphate kinase 2 [Source:MGI Symbol%3BAcc:MGI:1923750]	1.89319	3.8917e-06
Stc1	stanniocalcin 1 [Source:MGI Symbol%3BAcc:MGI:109131]	1.893	0.032222
Gpr137c	G protein-coupled receptor 137C [Source:MGI Symbol%3BAcc:MGI:1917963]	1.89298	0.012537
Kcnk1	potassium channel%2C subfamily K%2C member 1 [Source:MGI Symbol%3BAcc:MGI:109322]	1.89213	0.00458084
Lvrn	laeverin [Source:MGI Symbol%3BAcc:MGI:1921824]	1.88923	0.0113918
Gpnmb	glycoprotein (transmembrane) nmb [Source:MGI Symbol%3BAcc:MGI:1934765]	1.88869	0.0022542
Styk1	serine/threonine/tyrosine kinase 1 [Source:MGI Symbol%3BAcc:MGI:2141396]	1.87936	0.0120853
Mup-ps16	major urinary protein%2C pseudogene 16 [Source:MGI Symbol%3BAcc:MGI:3645603]	1.87896	0.0418493
Sh2d4b	SH2 domain containing 4B [Source:MGI Symbol%3BAcc:MGI:1925182]	1.87855	0.00898722
Gpihbp1	GPI-anchored HDL-binding protein 1 [Source:MGI Symbol%3BAcc:MGI:1915703]	1.8781	0.000298448
Csrnp2	cysteine-serine-rich nuclear protein 2 [Source:MGI Symbol%3BAcc:MGI:2386852]	1.87589	8.64844e-05
Ypel1	yippee-like 1 (Drosophila) [Source:MGI Symbol%3BAcc:MGI:1913303]	1.87367	0.0007744
Lox	lysyl oxidase [Source:MGI Symbol%3BAcc:MGI:96817]	1.87325	0.0102302
Lrrc36	leucine rich repeat containing 36 [Source:MGI Symbol%3BAcc:MGI:2448585]	1.86847	0.00304183
Agt	angiotensinogen (serpin peptidase inhibitor%2C clade A%2C member 8) [Source:MGI Symbol%3BAcc:MGI:87963]	1.8675	0.00094657
Rdh16	retinol dehydrogenase 16 [Source:MGI Symbol%3BAcc:MGI:1201375]	1.86748	0.0125086
Zfand4	zinc finger%2C AN1-type domain 4 [Source:MGI Symbol%3BAcc:MGI:1914742]	1.86065	0.0160754
Penk	preproenkephalin [Source:MGI Symbol%3BAcc:MGI:104629]	1.86038	0.00784973
Mapk1ip1	mitogen-activated protein kinase 1 interacting protein 1 [Source:MGI Symbol%3BAcc:MGI:1916796]	1.85666	9.44278e-05
Cd59a	CD59a antigen [Source:MGI Symbol%3BAcc:MGI:109177]	1.85324	0.000503949
Pde4c	phosphodiesterase 4C%2C cAMP specific [Source:MGI Symbol%3BAcc:MGI:99556]	1.85043	0.000880215
Phyhd1	phytanoyl-CoA dioxygenase domain containing 1 [Source:MGI Symbol%3BAcc:MGI:3612860]	1.84731	0.000383027
Arhgef37	Rho guanine nucleotide exchange factor (GEF) 37 [Source:MGI Symbol%3BAcc:MGI:3045339]	1.84719	0.00456066
Tmigd1	transmembrane and immunoglobulin domain containing 1 [Source:MGI Symbol%3BAcc:MGI:1913851]	1.84563	0.00818502
Zfp984	zinc finger protein 984 [Source:MGI Symbol%3BAcc:MGI:3651978]	1.84482	0.0214344
Prrg3	proline rich Gla (G-carboxyglutamic acid) 3 (transmembrane) [Source:MGI Symbol%3BAcc:MGI:2685214]	1.84334	0.00422107
Lamc3	laminin gamma 3 [Source:MGI Symbol%3BAcc:MGI:1344394]	1.84297	0.0308427
Shmt1	serine hydroxymethyltransferase 1 (soluble) [Source:MGI Symbol%3BAcc:MGI:98299]	1.83914	9.20064e-05
Rec8	REC8 meiotic recombination protein [Source:MGI Symbol%3BAcc:MGI:1929645]	1.83442	0.00834981
Cyp2f2	cytochrome P450%2C family 2%2C subfamily f%2C polypeptide 2 [Source:MGI Symbol%3BAcc:MGI:88608]	1.83301	0.014586
Eaf2	ELL associated factor 2 [Source:MGI Symbol%3BAcc:MGI:2146616]	1.83076	0.013486
Arg2	arginase type II [Source:MGI Symbol%3BAcc:MGI:1330806]	1.82961	0.00422991
Klf9	Kruppel-like factor 9 [Source:MGI Symbol%3BAcc:MGI:1333856]	1.82817	0.000840864
Btg2	B cell translocation gene 2%2C anti-proliferative [Source:MGI Symbol%3BAcc:MGI:108384]	1.82782	2.34189e-05
Itpkc	inositol 1%2C4%2C5-trisphosphate 3-kinase C [Source:MGI Symbol%3BAcc:MGI:2442554]	1.82759	8.49499e-05
Gabrr2	gamma-aminobutyric acid (GABA) C receptor%2C subunit rho 2 [Source:MGI Symbol%3BAcc:MGI:95626]	1.82275	0.0116488
Fam3b	family with sequence similarity 3%2C member B [Source:MGI Symbol%3BAcc:MGI:1270150]	1.81856	0.00215501
Zdbf2	zinc finger%2C DBF-type containing 2 [Source:MGI Symbol%3BAcc:MGI:1921134]	1.81754	0.0339159
Prodh	proline dehydrogenase [Source:MGI Symbol%3BAcc:MGI:97770]	1.81718	9.14454e-05
Ankrd9	ankyrin repeat domain 9 [Source:MGI Symbol%3BAcc:MGI:1921501]	1.81545	0.000718479
Prom1	prominin 1 [Source:MGI Symbol%3BAcc:MGI:1100886]	1.813	0.00703701
Kif17	kinesin family member 17 [Source:MGI Symbol%3BAcc:MGI:1098229]	1.81025	0.0197074
Kcnc4	potassium voltage gated channel%2C Shaw-related subfamily%2C member 4 [Source:MGI Symbol%3BAcc:MGI:96670]	1.80922	0.0044064
Gm15725	predicted gene 15725 [Source:MGI Symbol%3BAcc:MGI:3833682]	1.80614	0.0400849
Lpin1	lipin 1 [Source:MGI Symbol%3BAcc:MGI:1891340]	1.80028	0.0192202
Gabarapl1	gamma-aminobutyric acid (GABA) A receptor-associated protein-like 1 [Source:MGI Symbol%3BAcc:MGI:1914980]	1.79623	8.09473e-05
Trpc4	transient receptor potential cation channel%2C subfamily C%2C member 4 [Source:MGI Symbol%3BAcc:MGI:109525]	1.79205	0.00705854
Fbxo31	F-box protein 31 [Source:MGI Symbol%3BAcc:MGI:1354708]	1.79147	0.00120803
Gm42970	predicted gene 42970 [Source:MGI Symbol%3BAcc:MGI:5663107]	1.79136	0.0389643
Lmod2	leiomodin 2 (cardiac) [Source:MGI Symbol%3BAcc:MGI:2135672]	1.78602	0.0269029
Lifr	leukemia inhibitory factor receptor [Source:MGI Symbol%3BAcc:MGI:96788]	1.78375	0.000293478
Tle6	transducin-like enhancer of split 6 [Source:MGI Symbol%3BAcc:MGI:2149593]	1.78077	0.000570696
Cfap45	cilia and flagella associated protein 45 [Source:MGI Symbol%3BAcc:MGI:1919120]	1.78077	0.01539
Slc2a3	solute carrier family 2 (facilitated glucose transporter)%2C member 3 [Source:MGI Symbol%3BAcc:MGI:95757]	1.77976	0.00098185
Scgb1a1	secretoglobin%2C family 1A%2C member 1 (uteroglobin) [Source:MGI Symbol%3BAcc:MGI:98919]	1.77891	0.0191402
Mmrn1	multimerin 1 [Source:MGI Symbol%3BAcc:MGI:1918195]	1.77701	0.0195332
Il1f8	interleukin 1 family%2C member 8 [Source:MGI Symbol%3BAcc:MGI:1916927]	1.77449	0.0428418
Slc25a27	solute carrier family 25%2C member 27 [Source:MGI Symbol%3BAcc:MGI:1921261]	1.77306	0.000661193
Fibin	fin bud initiation factor homolog (zebrafish) [Source:MGI Symbol%3BAcc:MGI:1914856]	1.77299	0.00220136
Gm44215	predicted gene%2C 44215 [Source:MGI Symbol%3BAcc:MGI:5690607]	1.76941	0.0178535
Cep85l	centrosomal protein 85-like [Source:MGI Symbol%3BAcc:MGI:3642684]	1.76704	0.0198141
Irx2	Iroquois related homeobox 2 (Drosophila) [Source:MGI Symbol%3BAcc:MGI:1197526]	1.76475	0.000177408
Gm17189	predicted gene 17189 [Source:MGI Symbol%3BAcc:MGI:4938016]	1.76368	0.00347558
Hrnr	hornerin [Source:MGI Symbol%3BAcc:MGI:3046938]	1.75886	0.039204
Mlxip	MLX interacting protein [Source:MGI Symbol%3BAcc:MGI:2141183]	1.75837	0.00365825
0610038B21Rik	RIKEN cDNA 0610038B21 gene [Source:MGI Symbol%3BAcc:MGI:1917595]	1.75666	0.00922039
Elovl7	ELOVL family member 7%2C elongation of long chain fatty acids (yeast) [Source:MGI Symbol%3BAcc:MGI:1921809]	1.75598	0.00208066
Bcl6	B cell leukemia/lymphoma 6 [Source:MGI Symbol%3BAcc:MGI:107187]	1.75526	0.000157511
Usp43	ubiquitin specific peptidase 43 [Source:MGI Symbol%3BAcc:MGI:2444541]	1.75481	0.0174707
Hephl1	hephaestin-like 1 [Source:MGI Symbol%3BAcc:MGI:2685355]	1.7528	0.0012679
Ms4a4d	membrane-spanning 4-domains%2C subfamily A%2C member 4D [Source:MGI Symbol%3BAcc:MGI:1913857]	1.75158	0.0243825
Angptl4	angiopoietin-like 4 [Source:MGI Symbol%3BAcc:MGI:1888999]	1.74846	0.000348006
Ppp1r3c	protein phosphatase 1%2C regulatory (inhibitor) subunit 3C [Source:MGI Symbol%3BAcc:MGI:1858229]	1.74704	0.00387633
Cox4i2	cytochrome c oxidase subunit IV isoform 2 [Source:MGI Symbol%3BAcc:MGI:2135755]	1.74605	0.0163253
Ctxn3	cortexin 3 [Source:MGI Symbol%3BAcc:MGI:3642816]	1.74527	0.0456496
Sytl3	synaptotagmin-like 3 [Source:MGI Symbol%3BAcc:MGI:1933367]	1.74174	0.0184319
Unc5b	unc-5 netrin receptor B [Source:MGI Symbol%3BAcc:MGI:894703]	1.74082	0.000353667
Sult1a1	sulfotransferase family 1A%2C phenol-preferring%2C member 1 [Source:MGI Symbol%3BAcc:MGI:102896]	1.73527	0.00059976
Smpd2	sphingomyelin phosphodiesterase 2%2C neutral [Source:MGI Symbol%3BAcc:MGI:1278330]	1.73509	3.13871e-05
Prg4	proteoglycan 4 (megakaryocyte stimulating factor%2C articular superficial zone protein) [Source:MGI Symbol%3BAcc:MGI:1891344]	1.73333	0.0373523
Gm10638	predicted gene 10638 [Source:MGI Symbol%3BAcc:MGI:3704316]	1.73186	0.0457286
Jade2	jade family PHD finger 2 [Source:MGI Symbol%3BAcc:MGI:1924151]	1.73064	0.00246419
Kng2	kininogen 2 [Source:MGI Symbol%3BAcc:MGI:3027157]	1.72961	0.0314308
Neil2	nei like 2 (E. coli) [Source:MGI Symbol%3BAcc:MGI:2686058]	1.72752	0.0208384
Cyp2b19	cytochrome P450%2C family 2%2C subfamily b%2C polypeptide 19 [Source:MGI Symbol%3BAcc:MGI:107303]	1.72397	0.00220136
Art5	ADP-ribosyltransferase 5 [Source:MGI Symbol%3BAcc:MGI:107948]	1.72258	0.00250472
Papss2	3'-phosphoadenosine 5'-phosphosulfate synthase 2 [Source:MGI Symbol%3BAcc:MGI:1330223]	1.72204	0.000345455
Ces2f	carboxylesterase 2F [Source:MGI Symbol%3BAcc:MGI:1919153]	1.71999	0.0018146
Orm3	orosomucoid 3 [Source:MGI Symbol%3BAcc:MGI:97445]	1.71964	0.0433438
Rhox10	reproductive homeobox 10 [Source:MGI Symbol%3BAcc:MGI:3580249]	1.71934	0.0295796
Gpr1	G protein-coupled receptor 1 [Source:MGI Symbol%3BAcc:MGI:2385324]	1.7192	0.0498243
Sult5a1	sulfotransferase family 5A%2C member 1 [Source:MGI Symbol%3BAcc:MGI:1931463]	1.71695	0.00293358
Zc2hc1c	zinc finger%2C C2HC-type containing 1C [Source:MGI Symbol%3BAcc:MGI:1919600]	1.71341	0.020165
Cldn15	claudin 15 [Source:MGI Symbol%3BAcc:MGI:1913103]	1.71198	0.00243489
Tbx6	T-box 6 [Source:MGI Symbol%3BAcc:MGI:102539]	1.70891	0.00174933
Ttll7	tubulin tyrosine ligase-like family%2C member 7 [Source:MGI Symbol%3BAcc:MGI:1918142]	1.70791	0.00250259
2600014E21Rik	RIKEN cDNA 2600014E21 gene [Source:MGI Symbol%3BAcc:MGI:1919384]	1.70311	0.0227148
Pla2g4e	phospholipase A2%2C group IVE [Source:MGI Symbol%3BAcc:MGI:1919144]	1.70154	0.00697304
Tcp11l2	t-complex 11 (mouse) like 2 [Source:MGI Symbol%3BAcc:MGI:2444679]	1.70145	0.000451749
Gm37123	predicted gene%2C 37123 [Source:MGI Symbol%3BAcc:MGI:5610351]	1.7009	0.0399478
Syne2	spectrin repeat containing%2C nuclear envelope 2 [Source:MGI Symbol%3BAcc:MGI:2449316]	1.6997	0.00434911
Tepsin	TEPSIN%2C adaptor related protein complex 4 accessory protein [Source:MGI Symbol%3BAcc:MGI:1926027]	1.69759	1.90704e-05
Dock5	dedicator of cytokinesis 5 [Source:MGI Symbol%3BAcc:MGI:2652871]	1.69643	0.000852654
B4galnt3	beta-1%2C4-N-acetyl-galactosaminyl transferase 3 [Source:MGI Symbol%3BAcc:MGI:3041155]	1.69615	0.0196934
Sun1	Sad1 and UNC84 domain containing 1 [Source:MGI Symbol%3BAcc:MGI:1924303]	1.69442	0.000230026
Xylt2	xylosyltransferase II [Source:MGI Symbol%3BAcc:MGI:2444797]	1.69329	0.000328203
Lrig3	leucine-rich repeats and immunoglobulin-like domains 3 [Source:MGI Symbol%3BAcc:MGI:2443955]	1.69246	0.0013248
Ggact	gamma-glutamylamine cyclotransferase [Source:MGI Symbol%3BAcc:MGI:2385008]	1.69226	0.000654549
Khnyn	KH and NYN domain containing [Source:MGI Symbol%3BAcc:MGI:2451333]	1.69126	0.00633877
Fam214b	family with sequence similarity 214%2C member B [Source:MGI Symbol%3BAcc:MGI:2441854]	1.68952	1.9051e-05
Zcchc8	zinc finger%2C CCHC domain containing 8 [Source:MGI Symbol%3BAcc:MGI:1917900]	1.68935	9.08674e-06
Pfkfb1	6-phosphofructo-2-kinase/fructose-2%2C6-biphosphatase 1 [Source:MGI Symbol%3BAcc:MGI:107816]	1.68844	0.00206297
Ptpru	protein tyrosine phosphatase%2C receptor type%2C U [Source:MGI Symbol%3BAcc:MGI:1321151]	1.68366	0.0177266
Ccbe1	collagen and calcium binding EGF domains 1 [Source:MGI Symbol%3BAcc:MGI:2445053]	1.68237	0.0400849
Rhebl1	Ras homolog enriched in brain like 1 [Source:MGI Symbol%3BAcc:MGI:1916409]	1.68044	0.00405162
Slc29a2	solute carrier family 29 (nucleoside transporters)%2C member 2 [Source:MGI Symbol%3BAcc:MGI:1345278]	1.67764	0.00149174
Cyp2d22	cytochrome P450%2C family 2%2C subfamily d%2C polypeptide 22 [Source:MGI Symbol%3BAcc:MGI:1929474]	1.67667	0.000832684
Gm10603	predicted gene 10603 [Source:MGI Symbol%3BAcc:MGI:3642592]	1.67519	0.0160754
Bambi	BMP and activin membrane-bound inhibitor [Source:MGI Symbol%3BAcc:MGI:1915260]	1.67416	0.00805108
Plet1	placenta expressed transcript 1 [Source:MGI Symbol%3BAcc:MGI:1923759]	1.67253	0.00410728
Rasd1	RAS%2C dexamethasone-induced 1 [Source:MGI Symbol%3BAcc:MGI:1270848]	1.67149	0.0129025
Nkpd1	NTPase%2C KAP family P-loop domain containing 1 [Source:MGI Symbol%3BAcc:MGI:1916797]	1.66739	0.0116488
Porcn	porcupine homolog (Drosophila) [Source:MGI Symbol%3BAcc:MGI:1890212]	1.66546	0.000160921
Nov	nephroblastoma overexpressed gene [Source:MGI Symbol%3BAcc:MGI:109185]	1.66454	0.0353498
Igfbp3	insulin-like growth factor binding protein 3 [Source:MGI Symbol%3BAcc:MGI:96438]	1.66451	0.00121585
Slc46a2	solute carrier family 46%2C member 2 [Source:MGI Symbol%3BAcc:MGI:1353616]	1.66446	0.0134135
Ucp3	uncoupling protein 3 (mitochondrial%2C proton carrier) [Source:MGI Symbol%3BAcc:MGI:1099787]	1.66418	0.0178581
Acsbg1	acyl-CoA synthetase bubblegum family member 1 [Source:MGI Symbol%3BAcc:MGI:2385656]	1.65965	0.0054947
Rbp7	retinol binding protein 7%2C cellular [Source:MGI Symbol%3BAcc:MGI:1890409]	1.65941	0.0268069
Sh3yl1	Sh3 domain YSC-like 1 [Source:MGI Symbol%3BAcc:MGI:1346118]	1.65747	0.000897932
Dhtkd1	dehydrogenase E1 and transketolase domain containing 1 [Source:MGI Symbol%3BAcc:MGI:2445096]	1.65723	0.00149174
Epha1	Eph receptor A1 [Source:MGI Symbol%3BAcc:MGI:107381]	1.65328	0.00606479
Ivl	involucrin [Source:MGI Symbol%3BAcc:MGI:96626]	1.64852	0.0173259
Wbscr27	Williams Beuren syndrome chromosome region 27 (human) [Source:MGI Symbol%3BAcc:MGI:1933146]	1.6479	0.000654108
Foxo3	forkhead box O3 [Source:MGI Symbol%3BAcc:MGI:1890081]	1.64764	0.00440939
Socs2	suppressor of cytokine signaling 2 [Source:MGI Symbol%3BAcc:MGI:1201787]	1.64726	0.00340993
Espn	espin [Source:MGI Symbol%3BAcc:MGI:1861630]	1.64714	0.0199209
Bcl2l11	BCL2-like 11 (apoptosis facilitator) [Source:MGI Symbol%3BAcc:MGI:1197519]	1.64711	0.000433408
Tmem139	transmembrane protein 139 [Source:MGI Symbol%3BAcc:MGI:1924444]	1.64691	0.00750666
Ccl27a	chemokine (C-C motif) ligand 27A [Source:MGI Symbol%3BAcc:MGI:1343459]	1.6468	0.00465401
Cpne7	copine VII [Source:MGI Symbol%3BAcc:MGI:2142747]	1.6456	0.0193392
B4galnt1	beta-1%2C4-N-acetyl-galactosaminyl transferase 1 [Source:MGI Symbol%3BAcc:MGI:1342057]	1.6437	0.000289752
Dkk2	dickkopf WNT signaling pathway inhibitor 2 [Source:MGI Symbol%3BAcc:MGI:1890663]	1.64292	0.0293581
Cldn1	claudin 1 [Source:MGI Symbol%3BAcc:MGI:1276109]	1.64262	0.000778622
Plk3	polo-like kinase 3 [Source:MGI Symbol%3BAcc:MGI:109604]	1.63695	0.039204
Abhd2	abhydrolase domain containing 2 [Source:MGI Symbol%3BAcc:MGI:1914344]	1.63634	0.00407327
Noct	nocturnin [Source:MGI Symbol%3BAcc:MGI:109382]	1.63409	0.00103274
Tgfa	transforming growth factor alpha [Source:MGI Symbol%3BAcc:MGI:98724]	1.63355	0.0250734
Wfikkn2	WAP%2C follistatin/kazal%2C immunoglobulin%2C kunitz and netrin domain containing 2 [Source:MGI Symbol%3BAcc:MGI:2669209]	1.63294	0.0236243
Pde9a	phosphodiesterase 9A [Source:MGI Symbol%3BAcc:MGI:1277179]	1.63275	0.00456587
Nim1k	NIM1 serine/threonine protein kinase [Source:MGI Symbol%3BAcc:MGI:2442399]	1.63271	0.0184348
Stard13	StAR-related lipid transfer (START) domain containing 13 [Source:MGI Symbol%3BAcc:MGI:2385331]	1.63195	0.00896767
Gm28035	predicted gene%2C 28035 [Source:MGI Symbol%3BAcc:MGI:5547771]	1.63183	0.000291726
Cidec	cell death-inducing DFFA-like effector c [Source:MGI Symbol%3BAcc:MGI:95585]	1.63094	0.0370924
Serpine1	serine (or cysteine) peptidase inhibitor%2C clade E%2C member 1 [Source:MGI Symbol%3BAcc:MGI:97608]	1.62883	0.0253768
Wnt16	wingless-type MMTV integration site family%2C member 16 [Source:MGI Symbol%3BAcc:MGI:2136018]	1.62883	0.0165389
Edem3	ER degradation enhancer%2C mannosidase alpha-like 3 [Source:MGI Symbol%3BAcc:MGI:1914217]	1.62869	0.00105648
Cblb	Casitas B-lineage lymphoma b [Source:MGI Symbol%3BAcc:MGI:2146430]	1.62751	0.000242274
Serpina3g	serine (or cysteine) peptidase inhibitor%2C clade A%2C member 3G [Source:MGI Symbol%3BAcc:MGI:105046]	1.62732	0.0305083
Cep112it	centrosomal protein 112%2C intronic transcript [Source:MGI Symbol%3BAcc:MGI:3649867]	1.62672	0.0161666
Aox3	aldehyde oxidase 3 [Source:MGI Symbol%3BAcc:MGI:1918974]	1.62631	0.0488163
Anapc16	anaphase promoting complex subunit 16 [Source:MGI Symbol%3BAcc:MGI:1289325]	1.62604	0.000408869
Acss3	acyl-CoA synthetase short-chain family member 3 [Source:MGI Symbol%3BAcc:MGI:2685720]	1.62565	0.0150527
Xdh	xanthine dehydrogenase [Source:MGI Symbol%3BAcc:MGI:98973]	1.62427	0.00571939
Clu	clusterin [Source:MGI Symbol%3BAcc:MGI:88423]	1.62387	0.00323618
Trim7	tripartite motif-containing 7 [Source:MGI Symbol%3BAcc:MGI:2137353]	1.62332	0.000367675
Ntn4	netrin 4 [Source:MGI Symbol%3BAcc:MGI:1888978]	1.6228	0.000177408
Gm36879	predicted gene, 36879 [Source:MGI Symbol;Acc:MGI:5596038]	1.62252	0.0113209
Nampt	nicotinamide phosphoribosyltransferase [Source:MGI Symbol%3BAcc:MGI:1929865]	1.62158	0.000908471
Sorbs3	sorbin and SH3 domain containing 3 [Source:MGI Symbol%3BAcc:MGI:700013]	1.62128	0.00196177
Ssh2	slingshot homolog 2 (Drosophila) [Source:MGI Symbol%3BAcc:MGI:2679255]	1.62116	0.00119686
Slc7a2	solute carrier family 7 (cationic amino acid transporter%2C y+ system)%2C member 2 [Source:MGI Symbol%3BAcc:MGI:99828]	1.61904	0.0067452
Osbp2	oxysterol binding protein 2 [Source:MGI Symbol%3BAcc:MGI:1921559]	1.61469	0.022065
Acot2	acyl-CoA thioesterase 2 [Source:MGI Symbol%3BAcc:MGI:2159605]	1.61459	0.0183086
S100a7a	S100 calcium binding protein A7A [Source:MGI Symbol%3BAcc:MGI:2687194]	1.61424	0.0184836
Rsrp1	arginine/serine rich protein 1 [Source:MGI Symbol%3BAcc:MGI:106498]	1.61383	0.000345571
Acsl3	acyl-CoA synthetase long-chain family member 3 [Source:MGI Symbol%3BAcc:MGI:1921455]	1.61258	0.000897932
Ccdc63	coiled-coil domain containing 63 [Source:MGI Symbol%3BAcc:MGI:3607777]	1.61214	0.0041198
Krt32	keratin 32 [Source:MGI Symbol%3BAcc:MGI:1309995]	1.61213	0.0148717
Hectd1	HECT domain containing 1 [Source:MGI Symbol%3BAcc:MGI:2384768]	1.61106	0.015738
Adrb2	adrenergic receptor%2C beta 2 [Source:MGI Symbol%3BAcc:MGI:87938]	1.61101	2.56116e-05
Cpeb3	cytoplasmic polyadenylation element binding protein 3 [Source:MGI Symbol%3BAcc:MGI:2443075]	1.60789	0.00127878
Foxo1	forkhead box O1 [Source:MGI Symbol%3BAcc:MGI:1890077]	1.60638	0.000654108
Rsc1a1	regulatory solute carrier protein%2C family 1%2C member 1 [Source:MGI Symbol%3BAcc:MGI:3526447]	1.59918	0.0113589
Pik3ip1	phosphoinositide-3-kinase interacting protein 1 [Source:MGI Symbol%3BAcc:MGI:1917016]	1.59853	0.00583135
Bcl2l1	BCL2-like 1 [Source:MGI Symbol%3BAcc:MGI:88139]	1.59584	0.000982758
Zfyve1	zinc finger%2C FYVE domain containing 1 [Source:MGI Symbol%3BAcc:MGI:3026685]	1.59388	0.000367262
Adcyap1r1	adenylate cyclase activating polypeptide 1 receptor 1 [Source:MGI Symbol%3BAcc:MGI:108449]	1.59388	0.0178986
Car14	carbonic anhydrase 14 [Source:MGI Symbol%3BAcc:MGI:1344341]	1.59384	0.0225273
Chka	choline kinase alpha [Source:MGI Symbol%3BAcc:MGI:107760]	1.59144	0.000933426
Eci2	enoyl-Coenzyme A delta isomerase 2 [Source:MGI Symbol%3BAcc:MGI:1346064]	1.59013	8.64844e-05
Cldn10	claudin 10 [Source:MGI Symbol%3BAcc:MGI:1913101]	1.59	0.0250046
Ptgds	prostaglandin D2 synthase (brain) [Source:MGI Symbol%3BAcc:MGI:99261]	1.58515	0.0196291
Slc19a2	solute carrier family 19 (thiamine transporter)%2C member 2 [Source:MGI Symbol%3BAcc:MGI:1928761]	1.58513	0.000710423
Acot1	acyl-CoA thioesterase 1 [Source:MGI Symbol%3BAcc:MGI:1349396]	1.58506	0.0130351
Clip1	CAP-GLY domain containing linker protein 1 [Source:MGI Symbol%3BAcc:MGI:1928401]	1.58206	0.0102062
Adarb1	adenosine deaminase%2C RNA-specific%2C B1 [Source:MGI Symbol%3BAcc:MGI:891999]	1.5806	0.0119683
Scnn1b	sodium channel%2C nonvoltage-gated 1 beta [Source:MGI Symbol%3BAcc:MGI:104696]	1.57939	0.021006
Klhl24	kelch-like 24 [Source:MGI Symbol%3BAcc:MGI:1923035]	1.57806	0.000515135
Fuom	fucose mutarotase [Source:MGI Symbol%3BAcc:MGI:1916314]	1.57782	0.029184
Gm43622	predicted gene 43622 [Source:MGI Symbol%3BAcc:MGI:5663759]	1.57778	0.00477483
Reep4	receptor accessory protein 4 [Source:MGI Symbol%3BAcc:MGI:1919799]	1.57768	0.000382285
Vegfd	vascular endothelial growth factor D [Source:MGI Symbol%3BAcc:MGI:108037]	1.57674	0.00893653
Dnajc6	DnaJ heat shock protein family (Hsp40) member C6 [Source:MGI Symbol%3BAcc:MGI:1919935]	1.57574	0.00731028
Prdm5	PR domain containing 5 [Source:MGI Symbol%3BAcc:MGI:1918029]	1.57477	0.0200254
Tnnt2	troponin T2%2C cardiac [Source:MGI Symbol%3BAcc:MGI:104597]	1.57172	0.0114727
Apold1	apolipoprotein L domain containing 1 [Source:MGI Symbol%3BAcc:MGI:2685921]	1.57151	0.01817
Bmp3	bone morphogenetic protein 3 [Source:MGI Symbol%3BAcc:MGI:88179]	1.57145	0.00194352
Zfp791	zinc finger protein 791 [Source:MGI Symbol%3BAcc:MGI:3648473]	1.56861	0.00569094
D230025D16Rik	RIKEN cDNA D230025D16 gene [Source:MGI Symbol%3BAcc:MGI:2443049]	1.56709	0.0010426
Zfp949	zinc finger protein 949 [Source:MGI Symbol%3BAcc:MGI:1918890]	1.56436	0.000121136
Cited2	Cbp/p300-interacting transactivator%2C with Glu/Asp-rich carboxy-terminal domain%2C 2 [Source:MGI Symbol%3BAcc:MGI:1306784]	1.56342	0.00388411
Tbc1d8	TBC1 domain family%2C member 8 [Source:MGI Symbol%3BAcc:MGI:1927225]	1.56335	0.0051834
Zfp36	zinc finger protein 36 [Source:MGI Symbol%3BAcc:MGI:99180]	1.56279	0.00053343
Orm1	orosomucoid 1 [Source:MGI Symbol%3BAcc:MGI:97443]	1.56082	0.00896767
Arid5b	AT rich interactive domain 5B (MRF1-like) [Source:MGI Symbol%3BAcc:MGI:2175912]	1.5601	0.0464053
Dst	dystonin [Source:MGI Symbol%3BAcc:MGI:104627]	1.55923	0.031254
Zc3h12c	zinc finger CCCH type containing 12C [Source:MGI Symbol%3BAcc:MGI:3026959]	1.55857	0.0113009
Fosl2	fos-like antigen 2 [Source:MGI Symbol%3BAcc:MGI:102858]	1.55834	0.00149174
Plin4	perilipin 4 [Source:MGI Symbol%3BAcc:MGI:1929709]	1.55824	0.00475635
Il6ra	interleukin 6 receptor%2C alpha [Source:MGI Symbol%3BAcc:MGI:105304]	1.55793	0.0197816
Adgrg2	adhesion G protein-coupled receptor G2 [Source:MGI Symbol%3BAcc:MGI:2446854]	1.55784	0.00110974
Olfr920	olfactory receptor 920 [Source:MGI Symbol%3BAcc:MGI:3030754]	1.55772	0.0214049
Star	steroidogenic acute regulatory protein [Source:MGI Symbol%3BAcc:MGI:102760]	1.55276	0.0313113
Il18r1	interleukin 18 receptor 1 [Source:MGI Symbol%3BAcc:MGI:105383]	1.55265	0.00224224
Zfand5	zinc finger%2C AN1-type domain 5 [Source:MGI Symbol%3BAcc:MGI:1278334]	1.55225	0.00450102
Plekhh1	pleckstrin homology domain containing%2C family H (with MyTH4 domain) member 1 [Source:MGI Symbol%3BAcc:MGI:2144989]	1.55216	0.00642784
Hrct1	histidine rich carboxyl terminus 1 [Source:MGI Symbol%3BAcc:MGI:1917945]	1.54774	0.0240436
Cxcr4	chemokine (C-X-C motif) receptor 4 [Source:MGI Symbol%3BAcc:MGI:109563]	1.54626	0.0247043
Bnip3	BCL2/adenovirus E1B interacting protein 3 [Source:MGI Symbol%3BAcc:MGI:109326]	1.54584	0.0135401
Spry2	sprouty homolog 2 (Drosophila) [Source:MGI Symbol%3BAcc:MGI:1345138]	1.5449	0.000308856
Wnt11	wingless-type MMTV integration site family%2C member 11 [Source:MGI Symbol%3BAcc:MGI:101948]	1.54452	0.00171335
Adgrg3	adhesion G protein-coupled receptor G3 [Source:MGI Symbol%3BAcc:MGI:1859670]	1.54326	0.0233641
Tmem159	transmembrane protein 159 [Source:MGI Symbol%3BAcc:MGI:1925752]	1.54231	0.00246835
Thbs4	thrombospondin 4 [Source:MGI Symbol%3BAcc:MGI:1101779]	1.54108	0.0113095
N4bp2l1	NEDD4 binding protein 2-like 1 [Source:MGI Symbol%3BAcc:MGI:2140872]	1.54086	0.000451749
Tead4	TEA domain family member 4 [Source:MGI Symbol%3BAcc:MGI:106907]	1.53914	0.0262838
Gucd1	guanylyl cyclase domain containing 1 [Source:MGI Symbol%3BAcc:MGI:1916028]	1.5352	0.000625385
Dnase1l2	deoxyribonuclease 1-like 2 [Source:MGI Symbol%3BAcc:MGI:1913955]	1.5346	0.00715566
Abhd12b	abhydrolase domain containing 12B [Source:MGI Symbol%3BAcc:MGI:2685650]	1.5345	0.00176825
Fam13a	family with sequence similarity 13%2C member A [Source:MGI Symbol%3BAcc:MGI:1889842]	1.53309	0.00320299
4933405D12Rik	RIKEN cDNA 4933405D12 gene [Source:MGI Symbol%3BAcc:MGI:1921307]	1.53308	0.034631
Il20ra	interleukin 20 receptor%2C alpha [Source:MGI Symbol%3BAcc:MGI:3605069]	1.53164	0.00285907
Csrnp1	cysteine-serine-rich nuclear protein 1 [Source:MGI Symbol%3BAcc:MGI:2387989]	1.53163	0.00706018
Hsd17b14	hydroxysteroid (17-beta) dehydrogenase 14 [Source:MGI Symbol%3BAcc:MGI:1913315]	1.5311	0.00148942
Tns1	tensin 1 [Source:MGI Symbol%3BAcc:MGI:104552]	1.53058	0.0395896
Acot6	acyl-CoA thioesterase 6 [Source:MGI Symbol%3BAcc:MGI:1921287]	1.53015	0.000705462
Hspb1	heat shock protein 1 [Source:MGI Symbol%3BAcc:MGI:96240]	1.52959	0.0477317
Rnf223	ring finger 223 [Source:MGI Symbol%3BAcc:MGI:3588193]	1.5285	0.0183086
Ddi2	DNA-damage inducible protein 2 [Source:MGI Symbol%3BAcc:MGI:1917244]	1.52725	0.00612971
Depdc7	DEP domain containing 7 [Source:MGI Symbol%3BAcc:MGI:2139258]	1.52591	0.008575
Osgin2	oxidative stress induced growth inhibitor family member 2 [Source:MGI Symbol%3BAcc:MGI:2384798]	1.52532	0.00135255
Cldn3	claudin 3 [Source:MGI Symbol%3BAcc:MGI:1329044]	1.52495	0.0417553
Ranbp9	RAN binding protein 9 [Source:MGI Symbol%3BAcc:MGI:1928741]	1.52288	0.000635961
Fam134b	family with sequence similarity 134%2C member B [Source:MGI Symbol%3BAcc:MGI:1913520]	1.52236	0.00222155
Mfsd4b1	major facilitator superfamily domain containing 4B1 [Source:MGI Symbol%3BAcc:MGI:2143575]	1.52078	0.0433876
Kcnj12	potassium inwardly-rectifying channel%2C subfamily J%2C member 12 [Source:MGI Symbol%3BAcc:MGI:108495]	1.52025	0.017224
Tjap1	tight junction associated protein 1 [Source:MGI Symbol%3BAcc:MGI:1921344]	1.51969	0.00116313
Gm44873	predicted gene 44873 [Source:MGI Symbol%3BAcc:MGI:5753449]	1.51893	0.0121788
Cyp4b1	cytochrome P450%2C family 4%2C subfamily b%2C polypeptide 1 [Source:MGI Symbol%3BAcc:MGI:103225]	1.51678	0.000359117
Kbtbd11	kelch repeat and BTB (POZ) domain containing 11 [Source:MGI Symbol%3BAcc:MGI:1922151]	1.51579	0.018154
Abcg4	ATP-binding cassette%2C sub-family G (WHITE)%2C member 4 [Source:MGI Symbol%3BAcc:MGI:1890594]	1.51406	0.0035578
Chdh	choline dehydrogenase [Source:MGI Symbol%3BAcc:MGI:1860776]	1.51235	0.0115533
Trim2	tripartite motif-containing 2 [Source:MGI Symbol%3BAcc:MGI:1933163]	1.51216	0.00138104
Atp6v1c2	ATPase%2C H+ transporting%2C lysosomal V1 subunit C2 [Source:MGI Symbol%3BAcc:MGI:1916025]	1.51186	0.00640565
Zfp386	zinc finger protein 386 (Kruppel-like) [Source:MGI Symbol%3BAcc:MGI:1930708]	1.51148	0.0063689
Nt5dc3	5'-nucleotidase domain containing 3 [Source:MGI Symbol%3BAcc:MGI:3513266]	1.51063	0.036277
Slc37a1	solute carrier family 37 (glycerol-3-phosphate transporter)%2C member 1 [Source:MGI Symbol%3BAcc:MGI:2446181]	1.5073	0.00695509
Il11ra1	interleukin 11 receptor%2C alpha chain 1 [Source:MGI Symbol%3BAcc:MGI:107426]	1.50612	0.00323117
Aff1	AF4/FMR2 family%2C member 1 [Source:MGI Symbol%3BAcc:MGI:1100819]	1.50596	0.00955847
Akap2	A kinase (PRKA) anchor protein 2 [Source:MGI Symbol%3BAcc:MGI:1306795]	1.50491	0.0212973
Tmem52	transmembrane protein 52 [Source:MGI Symbol%3BAcc:MGI:1916921]	1.50479	0.0158566
Grb7	growth factor receptor bound protein 7 [Source:MGI Symbol%3BAcc:MGI:102683]	1.50325	0.0116488
Sept1	septin 1 [Source:MGI Symbol%3BAcc:MGI:1858916]	1.5029	0.00246419
Nfkbia	nuclear factor of kappa light polypeptide gene enhancer in B cells inhibitor%2C alpha [Source:MGI Symbol%3BAcc:MGI:104741]	1.50034	0.00098185
Sgtb	small glutamine-rich tetratricopeptide repeat (TPR)-containing%2C beta [Source:MGI Symbol%3BAcc:MGI:2444615]	1.50023	0.00776682
Lims2	LIM and senescent cell antigen like domains 2 [Source:MGI Symbol%3BAcc:MGI:2385067]	1.4997	0.0148317
Gm28038	predicted gene%2C 28038 [Source:MGI Symbol%3BAcc:MGI:5547774]	1.4983	0.00974385
Smarcd2	SWI/SNF related%2C matrix associated%2C actin dependent regulator of chromatin%2C subfamily d%2C member 2 [Source:MGI Symbol%3BAcc:MGI:1933621]	1.49591	4.65717e-05
Mafk	v-maf musculoaponeurotic fibrosarcoma oncogene family%2C protein K (avian) [Source:MGI Symbol%3BAcc:MGI:99951]	1.49371	0.000356712
Enpp2	ectonucleotide pyrophosphatase/phosphodiesterase 2 [Source:MGI Symbol%3BAcc:MGI:1321390]	1.49282	0.00602587
Ifngr1	interferon gamma receptor 1 [Source:MGI Symbol%3BAcc:MGI:107655]	1.49044	0.0005583
Kcnip3	Kv channel interacting protein 3%2C calsenilin [Source:MGI Symbol%3BAcc:MGI:1929258]	1.49036	0.0113461
Art3	ADP-ribosyltransferase 3 [Source:MGI Symbol%3BAcc:MGI:1202729]	1.48959	0.00162958
Arl13b	ADP-ribosylation factor-like 13B [Source:MGI Symbol%3BAcc:MGI:1915396]	1.48912	0.0121788
Syn2	synapsin II [Source:MGI Symbol%3BAcc:MGI:103020]	1.48821	0.0135475
Plekhf1	pleckstrin homology domain containing%2C family F (with FYVE domain) member 1 [Source:MGI Symbol%3BAcc:MGI:1919537]	1.48709	0.00275174
Gm20662	predicted gene 20662 [Source:MGI Symbol%3BAcc:MGI:5313109]	1.48642	0.0141821
Crebrf	CREB3 regulatory factor [Source:MGI Symbol%3BAcc:MGI:1924378]	1.48343	0.0022319
Dynlt1c	dynein light chain Tctex-type 1C [Source:MGI Symbol%3BAcc:MGI:3807476]	1.48223	0.00121164
Cdc37l1	cell division cycle 37-like 1 [Source:MGI Symbol%3BAcc:MGI:1914322]	1.48209	0.00647749
Mamdc2	MAM domain containing 2 [Source:MGI Symbol%3BAcc:MGI:1918988]	1.48081	0.0260223
Erbb3	erb-b2 receptor tyrosine kinase 3 [Source:MGI Symbol%3BAcc:MGI:95411]	1.47984	0.0266427
Masp1	mannan-binding lectin serine peptidase 1 [Source:MGI Symbol%3BAcc:MGI:88492]	1.47872	0.0331167
Npc1	Niemann-Pick type C1 [Source:MGI Symbol%3BAcc:MGI:1097712]	1.47547	0.0128521
Tppp3	tubulin polymerization-promoting protein family member 3 [Source:MGI Symbol%3BAcc:MGI:1915221]	1.47488	0.026975
Tecpr2	tectonin beta-propeller repeat containing 2 [Source:MGI Symbol%3BAcc:MGI:2144865]	1.47453	0.0135475
Slc31a2	solute carrier family 31%2C member 2 [Source:MGI Symbol%3BAcc:MGI:1333844]	1.47371	0.000179378
4931406P16Rik	RIKEN cDNA 4931406P16 gene [Source:MGI Symbol%3BAcc:MGI:1924311]	1.47348	0.00117265
Gm37697	predicted gene%2C 37697 [Source:MGI Symbol%3BAcc:MGI:5610925]	1.47324	0.0463734
Ppp1r15a	protein phosphatase 1%2C regulatory (inhibitor) subunit 15A [Source:MGI Symbol%3BAcc:MGI:1927072]	1.47214	0.00112668
Ism1	isthmin 1%2C angiogenesis inhibitor [Source:MGI Symbol%3BAcc:MGI:2442963]	1.46924	0.001814
1700109H08Rik	RIKEN cDNA 1700109H08 gene [Source:MGI Symbol%3BAcc:MGI:1924286]	1.46796	0.0119172
A430078G23Rik	RIKEN cDNA A430078G23 gene [Source:MGI Symbol%3BAcc:MGI:2442135]	1.4672	0.039204
Pakap	paralemmin A kinase anchor protein [Source:MGI Symbol%3BAcc:MGI:5141924]	1.46692	0.0326084
Gm11744	predicted gene 11744 [Source:MGI Symbol%3BAcc:MGI:3649529]	1.46652	0.0339096
Serinc3	serine incorporator 3 [Source:MGI Symbol%3BAcc:MGI:1349457]	1.46639	0.017764
Cyp1b1	cytochrome P450%2C family 1%2C subfamily b%2C polypeptide 1 [Source:MGI Symbol%3BAcc:MGI:88590]	1.46617	0.04959
Dpep1	dipeptidase 1 (renal) [Source:MGI Symbol%3BAcc:MGI:94917]	1.46604	0.0353114
Snx22	sorting nexin 22 [Source:MGI Symbol%3BAcc:MGI:2685966]	1.46509	0.0472826
Ovgp1	oviductal glycoprotein 1 [Source:MGI Symbol%3BAcc:MGI:106661]	1.46415	0.00789097
Lpin3	lipin 3 [Source:MGI Symbol%3BAcc:MGI:1891342]	1.46387	0.00179911
Apod	apolipoprotein D [Source:MGI Symbol%3BAcc:MGI:88056]	1.46142	0.00314358
H6pd	hexose-6-phosphate dehydrogenase (glucose 1-dehydrogenase) [Source:MGI Symbol%3BAcc:MGI:2140356]	1.45962	0.0223142
Pfkfb3	6-phosphofructo-2-kinase/fructose-2%2C6-biphosphatase 3 [Source:MGI Symbol%3BAcc:MGI:2181202]	1.45933	0.0333603
Ppfibp2	PTPRF interacting protein%2C binding protein 2 (liprin beta 2) [Source:MGI Symbol%3BAcc:MGI:894649]	1.45779	0.0115533
Adcy2	adenylate cyclase 2 [Source:MGI Symbol%3BAcc:MGI:99676]	1.45721	0.0148625
Klf13	Kruppel-like factor 13 [Source:MGI Symbol%3BAcc:MGI:1354948]	1.45616	0.00188561
Peli2	pellino 2 [Source:MGI Symbol%3BAcc:MGI:1891445]	1.45549	0.00731231
Edn1	endothelin 1 [Source:MGI Symbol%3BAcc:MGI:95283]	1.44992	0.0216849
Plin3	perilipin 3 [Source:MGI Symbol%3BAcc:MGI:1914155]	1.44889	0.000228716
St6galnac5	ST6 (alpha-N-acetyl-neuraminyl-2%2C3-beta-galactosyl-1%2C3)-N-acetylgalactosaminide alpha-2%2C6-sialyltransferase 5 [Source:MGI Symbol%3BAcc:MGI:1349471]	1.44862	0.0340776
Liph	lipase%2C member H [Source:MGI Symbol%3BAcc:MGI:2388029]	1.44818	0.0220453
Mical2	microtubule associated monooxygenase%2C calponin and LIM domain containing 2 [Source:MGI Symbol%3BAcc:MGI:2444947]	1.4476	0.0145471
Pde4d	phosphodiesterase 4D%2C cAMP specific [Source:MGI Symbol%3BAcc:MGI:99555]	1.44386	0.0469331
Il17rd	interleukin 17 receptor D [Source:MGI Symbol%3BAcc:MGI:2159727]	1.44382	0.0184972
Gm16894	predicted gene%2C 16894 [Source:MGI Symbol%3BAcc:MGI:4439818]	1.44314	0.0216849
Lsm11	U7 snRNP-specific Sm-like protein LSM11 [Source:MGI Symbol%3BAcc:MGI:1919540]	1.44221	0.00540058
Pawr	PRKC%2C apoptosis%2C WT1%2C regulator [Source:MGI Symbol%3BAcc:MGI:2149961]	1.4415	0.00475635
Lysmd1	LysM%2C putative peptidoglycan-binding%2C domain containing 1 [Source:MGI Symbol%3BAcc:MGI:1919409]	1.44146	0.019228
Stx3	syntaxin 3 [Source:MGI Symbol%3BAcc:MGI:103077]	1.44013	0.00162958
Rnf103	ring finger protein 103 [Source:MGI Symbol%3BAcc:MGI:109483]	1.43971	0.000875412
Vav2	vav 2 oncogene [Source:MGI Symbol%3BAcc:MGI:102718]	1.43948	0.0260223
Phka2	phosphorylase kinase alpha 2 [Source:MGI Symbol%3BAcc:MGI:97577]	1.43932	0.00124661
Map1lc3b	microtubule-associated protein 1 light chain 3 beta [Source:MGI Symbol%3BAcc:MGI:1914693]	1.43707	0.00238048
Uhrf1bp1l	UHRF1 (ICBP90) binding protein 1-like [Source:MGI Symbol%3BAcc:MGI:2442888]	1.437	0.0011338
Lmbr1l	limb region 1 like [Source:MGI Symbol%3BAcc:MGI:1289247]	1.43699	0.00120755
Vdr	vitamin D receptor [Source:MGI Symbol%3BAcc:MGI:103076]	1.43668	0.0299586
Slco4a1	solute carrier organic anion transporter family%2C member 4a1 [Source:MGI Symbol%3BAcc:MGI:1351866]	1.43601	0.0243119
Stk38	serine/threonine kinase 38 [Source:MGI Symbol%3BAcc:MGI:2442572]	1.43208	0.00077857
Nde1	nudE neurodevelopment protein 1 [Source:MGI Symbol%3BAcc:MGI:1914453]	1.42392	9.20064e-05
Sh3tc2	SH3 domain and tetratricopeptide repeats 2 [Source:MGI Symbol%3BAcc:MGI:2444417]	1.42373	0.02732
Bag4	BCL2-associated athanogene 4 [Source:MGI Symbol%3BAcc:MGI:1914634]	1.42284	0.00434911
Zfp874b	zinc finger protein 874b [Source:MGI Symbol%3BAcc:MGI:3040702]	1.42205	0.00880693
Myc	myelocytomatosis oncogene [Source:MGI Symbol%3BAcc:MGI:97250]	1.42116	0.00718111
Reln	reelin [Source:MGI Symbol%3BAcc:MGI:103022]	1.4211	0.0402247
Cdc14a	CDC14 cell division cycle 14A [Source:MGI Symbol%3BAcc:MGI:2442676]	1.42061	0.0232056
Tmc7	transmembrane channel-like gene family 7 [Source:MGI Symbol%3BAcc:MGI:2443317]	1.42055	0.0373523
Dusp26	dual specificity phosphatase 26 (putative) [Source:MGI Symbol%3BAcc:MGI:1914209]	1.41995	0.0125223
AA986860	expressed sequence AA986860 [Source:MGI Symbol%3BAcc:MGI:2138143]	1.41946	0.0183753
Nupr1l	nuclear protein transcriptional regulator 1 like [Source:MGI Symbol%3BAcc:MGI:1923099]	1.41924	0.0466021
Cdkn1a	cyclin-dependent kinase inhibitor 1A (P21) [Source:MGI Symbol%3BAcc:MGI:104556]	1.41883	0.0236369
Card14	caspase recruitment domain family%2C member 14 [Source:MGI Symbol%3BAcc:MGI:2386258]	1.41837	0.0125086
Mapk13	mitogen-activated protein kinase 13 [Source:MGI Symbol%3BAcc:MGI:1346864]	1.41706	0.0135475
Ackr4	atypical chemokine receptor 4 [Source:MGI Symbol%3BAcc:MGI:2181676]	1.41696	0.0113038
Dtna	dystrobrevin alpha [Source:MGI Symbol%3BAcc:MGI:106039]	1.41578	0.0343843
Chmp3	charged multivesicular body protein 3 [Source:MGI Symbol%3BAcc:MGI:1913950]	1.41543	0.000551842
Abhd18	abhydrolase domain containing 18 [Source:MGI Symbol%3BAcc:MGI:1915468]	1.41456	0.00714241
Utp14b	UTP14B small subunit processome component [Source:MGI Symbol%3BAcc:MGI:2445092]	1.41407	0.0135475
Ctla4	cytotoxic T-lymphocyte-associated protein 4 [Source:MGI Symbol%3BAcc:MGI:88556]	1.414	0.030171
Tec	tec protein tyrosine kinase [Source:MGI Symbol%3BAcc:MGI:98662]	1.41347	0.00119361
Irx1	Iroquois related homeobox 1 (Drosophila) [Source:MGI Symbol%3BAcc:MGI:1197515]	1.41046	0.00182206
Dpyd	dihydropyrimidine dehydrogenase [Source:MGI Symbol%3BAcc:MGI:2139667]	1.41046	0.0412717
2610020H08Rik	RIKEN cDNA 2610020H08 gene [Source:MGI Symbol%3BAcc:MGI:1919402]	1.40963	0.0373523
Inca1	inhibitor of CDK%2C cyclin A1 interacting protein 1 [Source:MGI Symbol%3BAcc:MGI:2144284]	1.4096	0.044746
Fam110c	family with sequence similarity 110%2C member C [Source:MGI Symbol%3BAcc:MGI:1918813]	1.4094	0.0453933
Acpp	acid phosphatase%2C prostate [Source:MGI Symbol%3BAcc:MGI:1928480]	1.40853	0.0315954
Lyrm1	LYR motif containing 1 [Source:MGI Symbol%3BAcc:MGI:1921169]	1.4085	0.0132006
S1pr1	sphingosine-1-phosphate receptor 1 [Source:MGI Symbol%3BAcc:MGI:1096355]	1.40778	0.0136217
Atoh8	atonal bHLH transcription factor 8 [Source:MGI Symbol%3BAcc:MGI:1918343]	1.40753	0.0120853
Dtx4	deltex 4%2C E3 ubiquitin ligase [Source:MGI Symbol%3BAcc:MGI:2672905]	1.40718	0.0011663
Grk4	G protein-coupled receptor kinase 4 [Source:MGI Symbol%3BAcc:MGI:95801]	1.40716	0.0122256
Slc17a5	solute carrier family 17 (anion/sugar transporter)%2C member 5 [Source:MGI Symbol%3BAcc:MGI:1924105]	1.4062	0.0117369
Phlda1	pleckstrin homology like domain%2C family A%2C member 1 [Source:MGI Symbol%3BAcc:MGI:1096880]	1.40598	0.031254
Usp53	ubiquitin specific peptidase 53 [Source:MGI Symbol%3BAcc:MGI:2139607]	1.40405	0.00745091
F11r	F11 receptor [Source:MGI Symbol%3BAcc:MGI:1321398]	1.404	0.00571293
Herpud1	homocysteine-inducible%2C endoplasmic reticulum stress-inducible%2C ubiquitin-like domain member 1 [Source:MGI Symbol%3BAcc:MGI:1927406]	1.40351	0.00128866
Dtnb	dystrobrevin%2C beta [Source:MGI Symbol%3BAcc:MGI:1203728]	1.40323	0.0134425
Wdr45	WD repeat domain 45 [Source:MGI Symbol%3BAcc:MGI:1859606]	1.40283	0.00178368
Pnpla2	patatin-like phospholipase domain containing 2 [Source:MGI Symbol%3BAcc:MGI:1914103]	1.40256	0.00201352
Slc3a2	solute carrier family 3 (activators of dibasic and neutral amino acid transport)%2C member 2 [Source:MGI Symbol%3BAcc:MGI:96955]	1.40234	0.000867134
Gadd45b	growth arrest and DNA-damage-inducible 45 beta [Source:MGI Symbol%3BAcc:MGI:107776]	1.40068	0.00463755
2810013P06Rik	RIKEN cDNA 2810013P06 gene [Source:MGI Symbol%3BAcc:MGI:1914456]	1.40058	0.0106006
Pcnx	pecanex homolog (Drosophila) [Source:MGI Symbol%3BAcc:MGI:1891924]	1.40029	0.0166859
Ifitm1	interferon induced transmembrane protein 1 [Source:MGI Symbol%3BAcc:MGI:1915963]	1.40019	0.0173259
Calcoco1	calcium binding and coiled coil domain 1 [Source:MGI Symbol%3BAcc:MGI:1914738]	1.39975	0.0429235
Mknk2	MAP kinase-interacting serine/threonine kinase 2 [Source:MGI Symbol%3BAcc:MGI:894279]	1.39802	0.0158394
Heca	hdc homolog%2C cell cycle regulator [Source:MGI Symbol%3BAcc:MGI:2685715]	1.39771	0.0121755
Ctsl	cathepsin L [Source:MGI Symbol%3BAcc:MGI:88564]	1.39669	0.028264
Ppp2r2d	protein phosphatase 2%2C regulatory subunit B%2C delta [Source:MGI Symbol%3BAcc:MGI:1289252]	1.39656	0.000893003
Asap2	ArfGAP with SH3 domain%2C ankyrin repeat and PH domain 2 [Source:MGI Symbol%3BAcc:MGI:2685438]	1.395	0.0287664
Nek3	NIMA (never in mitosis gene a)-related expressed kinase 3 [Source:MGI Symbol%3BAcc:MGI:1344371]	1.39494	0.0115533
Zkscan14	zinc finger with KRAB and SCAN domains 14 [Source:MGI Symbol%3BAcc:MGI:1914485]	1.39412	0.0198141
Hipk1	homeodomain interacting protein kinase 1 [Source:MGI Symbol%3BAcc:MGI:1314873]	1.39334	0.00604317
Spidr	scaffolding protein involved in DNA repair [Source:MGI Symbol%3BAcc:MGI:1924834]	1.39029	0.0109197
Pard3b	par-3 family cell polarity regulator beta [Source:MGI Symbol%3BAcc:MGI:1919301]	1.39017	0.0438478
Pdss1	prenyl (solanesyl) diphosphate synthase%2C subunit 1 [Source:MGI Symbol%3BAcc:MGI:1889278]	1.38965	0.0110233
Ypel3	yippee-like 3 (Drosophila) [Source:MGI Symbol%3BAcc:MGI:1913340]	1.38832	0.00372193
Kank3	KN motif and ankyrin repeat domains 3 [Source:MGI Symbol%3BAcc:MGI:1098615]	1.38826	0.00538072
Snta1	syntrophin%2C acidic 1 [Source:MGI Symbol%3BAcc:MGI:101772]	1.38788	0.0108691
Gne	glucosamine (UDP-N-acetyl)-2-epimerase/N-acetylmannosamine kinase [Source:MGI Symbol%3BAcc:MGI:1354951]	1.38784	0.00769453
Slc20a2	solute carrier family 20%2C member 2 [Source:MGI Symbol%3BAcc:MGI:97851]	1.38711	0.00447148
Me3	malic enzyme 3%2C NADP(+)-dependent%2C mitochondrial [Source:MGI Symbol%3BAcc:MGI:1916679]	1.38595	0.0293154
Ulk1	unc-51 like kinase 1 [Source:MGI Symbol%3BAcc:MGI:1270126]	1.38574	0.0102576
Dirc2	disrupted in renal carcinoma 2 (human) [Source:MGI Symbol%3BAcc:MGI:2387188]	1.38534	0.00222155
Nfkbiz	nuclear factor of kappa light polypeptide gene enhancer in B cells inhibitor%2C zeta [Source:MGI Symbol%3BAcc:MGI:1931595]	1.3848	0.00569094
Xpa	xeroderma pigmentosum%2C complementation group A [Source:MGI Symbol%3BAcc:MGI:99135]	1.38298	0.000451749
Syde2	synapse defective 1%2C Rho GTPase%2C homolog 2 (C. elegans) [Source:MGI Symbol%3BAcc:MGI:3036264]	1.38265	0.00186064
Arhgap21	Rho GTPase activating protein 21 [Source:MGI Symbol%3BAcc:MGI:1918685]	1.38101	0.00306341
Rap1gap	Rap1 GTPase-activating protein [Source:MGI Symbol%3BAcc:MGI:109338]	1.3807	0.0318773
Ip6k1	inositol hexaphosphate kinase 1 [Source:MGI Symbol%3BAcc:MGI:1351633]	1.38061	0.00136522
Tcp11l1	t-complex 11 like 1 [Source:MGI Symbol%3BAcc:MGI:2444263]	1.37951	0.00650335
Epha2	Eph receptor A2 [Source:MGI Symbol%3BAcc:MGI:95278]	1.37812	0.0429159
N4bp2	NEDD4 binding protein 2 [Source:MGI Symbol%3BAcc:MGI:2684414]	1.37758	0.0495932
Harbi1	harbinger transposase derived 1 [Source:MGI Symbol%3BAcc:MGI:2443194]	1.37711	0.00335039
Nipal3	NIPA-like domain containing 3 [Source:MGI Symbol%3BAcc:MGI:1921802]	1.3769	0.0317938
Galt	galactose-1-phosphate uridyl transferase [Source:MGI Symbol%3BAcc:MGI:95638]	1.37684	0.0067452
Rab15	RAB15%2C member RAS oncogene family [Source:MGI Symbol%3BAcc:MGI:1916865]	1.37657	0.0269073
Mocs1	molybdenum cofactor synthesis 1 [Source:MGI Symbol%3BAcc:MGI:1928904]	1.37602	0.012784
Marveld3	MARVEL (membrane-associating) domain containing 3 [Source:MGI Symbol%3BAcc:MGI:1920858]	1.37586	0.0197731
Kyat3	kynurenine aminotransferase 3 [Source:MGI Symbol%3BAcc:MGI:2677849]	1.37525	0.00295945
Gpt2	glutamic pyruvate transaminase (alanine aminotransferase) 2 [Source:MGI Symbol%3BAcc:MGI:1915391]	1.37353	0.000580759
Lrrc8a	leucine rich repeat containing 8A [Source:MGI Symbol%3BAcc:MGI:2652847]	1.37268	0.00599491
Camk2d	calcium/calmodulin-dependent protein kinase II%2C delta [Source:MGI Symbol%3BAcc:MGI:1341265]	1.37187	0.00118752
Epb41l5	erythrocyte membrane protein band 4.1 like 5 [Source:MGI Symbol%3BAcc:MGI:103006]	1.37164	0.00895297
Ttll11	tubulin tyrosine ligase-like family%2C member 11 [Source:MGI Symbol%3BAcc:MGI:1921660]	1.37004	0.0273577
Adh1	alcohol dehydrogenase 1 (class I) [Source:MGI Symbol%3BAcc:MGI:87921]	1.36993	0.0084482
Amacr	alpha-methylacyl-CoA racemase [Source:MGI Symbol%3BAcc:MGI:1098273]	1.36858	0.000675156
Aldh1a1	aldehyde dehydrogenase family 1%2C subfamily A1 [Source:MGI Symbol%3BAcc:MGI:1353450]	1.36815	0.0216849
Gm45208	predicted gene 45208 [Source:MGI Symbol%3BAcc:MGI:5753784]	1.36793	0.00185982
Cbs	cystathionine beta-synthase [Source:MGI Symbol%3BAcc:MGI:88285]	1.36687	0.00343559
Zranb1	zinc finger%2C RAN-binding domain containing 1 [Source:MGI Symbol%3BAcc:MGI:106441]	1.36652	0.00449943
Prickle2	prickle planar cell polarity protein 2 [Source:MGI Symbol%3BAcc:MGI:1925144]	1.36563	0.0267775
Insr	insulin receptor [Source:MGI Symbol%3BAcc:MGI:96575]	1.36515	0.00674136
Dcun1d3	DCN1%2C defective in cullin neddylation 1%2C domain containing 3 (S. cerevisiae) [Source:MGI Symbol%3BAcc:MGI:2679003]	1.36485	0.000744144
Ypel4	yippee-like 4 (Drosophila) [Source:MGI Symbol%3BAcc:MGI:3605071]	1.36303	0.0161186
Wdr60	WD repeat domain 60 [Source:MGI Symbol%3BAcc:MGI:2445085]	1.36093	0.0120818
Cnksr1	connector enhancer of kinase suppressor of Ras 1 [Source:MGI Symbol%3BAcc:MGI:2670958]	1.36082	0.0331705
Tspan5	tetraspanin 5 [Source:MGI Symbol%3BAcc:MGI:1928096]	1.36017	0.000885468
1600010M07Rik	RIKEN cDNA 1600010M07 gene [Source:MGI Symbol%3BAcc:MGI:1917031]	1.35915	0.0273174
Eif4ebp1	eukaryotic translation initiation factor 4E binding protein 1 [Source:MGI Symbol%3BAcc:MGI:103267]	1.35897	0.0328237
Osmr	oncostatin M receptor [Source:MGI Symbol%3BAcc:MGI:1330819]	1.3587	0.00308736
Arg1	arginase%2C liver [Source:MGI Symbol%3BAcc:MGI:88070]	1.35823	0.0238351
C2cd3	C2 calcium-dependent domain containing 3 [Source:MGI Symbol%3BAcc:MGI:2142166]	1.35804	0.0376865
Tgfbr3	transforming growth factor%2C beta receptor III [Source:MGI Symbol%3BAcc:MGI:104637]	1.35705	0.0153596
Ipmk	inositol polyphosphate multikinase [Source:MGI Symbol%3BAcc:MGI:1916968]	1.3566	0.00388602
Rbl2	retinoblastoma-like 2 [Source:MGI Symbol%3BAcc:MGI:105085]	1.35648	0.00414187
Aox1	aldehyde oxidase 1 [Source:MGI Symbol%3BAcc:MGI:88035]	1.35606	0.0198539
Slc29a1	solute carrier family 29 (nucleoside transporters)%2C member 1 [Source:MGI Symbol%3BAcc:MGI:1927073]	1.35593	0.00763996
Pim1	proviral integration site 1 [Source:MGI Symbol%3BAcc:MGI:97584]	1.35535	0.00499673
Fam188a	family with sequence similarity 188%2C member A [Source:MGI Symbol%3BAcc:MGI:1914210]	1.35433	0.0228546
Ranbp10	RAN binding protein 10 [Source:MGI Symbol%3BAcc:MGI:1921584]	1.35429	0.00716373
Tmem50a	transmembrane protein 50A [Source:MGI Symbol%3BAcc:MGI:1919067]	1.35337	0.0148317
Pxmp4	peroxisomal membrane protein 4 [Source:MGI Symbol%3BAcc:MGI:1891701]	1.35299	0.0231216
Sun2	Sad1 and UNC84 domain containing 2 [Source:MGI Symbol%3BAcc:MGI:2443011]	1.35189	0.0134538
Pik3r1	phosphatidylinositol 3-kinase%2C regulatory subunit%2C polypeptide 1 (p85 alpha) [Source:MGI Symbol%3BAcc:MGI:97583]	1.35088	0.00668841
Pde7a	phosphodiesterase 7A [Source:MGI Symbol%3BAcc:MGI:1202402]	1.3508	0.00802132
Hdac4	histone deacetylase 4 [Source:MGI Symbol%3BAcc:MGI:3036234]	1.35044	0.0101014
Arhgap10	Rho GTPase activating protein 10 [Source:MGI Symbol%3BAcc:MGI:1925764]	1.34976	0.0258101
Slc8b1	solute carrier family 8 (sodium/lithium/calcium exchanger)%2C member B1 [Source:MGI Symbol%3BAcc:MGI:2180781]	1.34924	0.00475635
H2-K2	histocompatibility 2%2C K region locus 2 [Source:MGI Symbol%3BAcc:MGI:95906]	1.34864	0.00438783
Pgm5	phosphoglucomutase 5 [Source:MGI Symbol%3BAcc:MGI:1925668]	1.34847	0.0137839
Timp4	tissue inhibitor of metalloproteinase 4 [Source:MGI Symbol%3BAcc:MGI:109125]	1.34787	0.0445963
Dock9	dedicator of cytokinesis 9 [Source:MGI Symbol%3BAcc:MGI:106321]	1.34758	0.028102
Eps8l2	EPS8-like 2 [Source:MGI Symbol%3BAcc:MGI:2138828]	1.34626	0.0457429
Pcmtd2	protein-L-isoaspartate (D-aspartate) O-methyltransferase domain containing 2 [Source:MGI Symbol%3BAcc:MGI:1923927]	1.34495	0.0356625
Zhx3	zinc fingers and homeoboxes 3 [Source:MGI Symbol%3BAcc:MGI:2444772]	1.34377	0.028259
Arhgap40	Rho GTPase activating protein 40 [Source:MGI Symbol%3BAcc:MGI:3649852]	1.34347	0.0429959
Abtb1	ankyrin repeat and BTB (POZ) domain containing 1 [Source:MGI Symbol%3BAcc:MGI:1933148]	1.34346	0.00287259
Zfp874a	zinc finger protein 874a [Source:MGI Symbol%3BAcc:MGI:3040703]	1.34335	0.0434033
Gm20696	predicted gene 20696 [Source:MGI Symbol%3BAcc:MGI:5313143]	1.34219	0.0189343
Suox	sulfite oxidase [Source:MGI Symbol%3BAcc:MGI:2446117]	1.34142	0.0484393
Hspbap1	Hspb associated protein 1 [Source:MGI Symbol%3BAcc:MGI:1913917]	1.34117	0.00907599
Asb13	ankyrin repeat and SOCS box-containing 13 [Source:MGI Symbol%3BAcc:MGI:2145525]	1.34111	0.000733141
Ttll10	tubulin tyrosine ligase-like family%2C member 10 [Source:MGI Symbol%3BAcc:MGI:1921855]	1.34063	0.0295796
Fzd6	frizzled class receptor 6 [Source:MGI Symbol%3BAcc:MGI:108474]	1.33889	0.0100847
Ucp2	uncoupling protein 2 (mitochondrial%2C proton carrier) [Source:MGI Symbol%3BAcc:MGI:109354]	1.33712	0.0091638
Ccng2	cyclin G2 [Source:MGI Symbol%3BAcc:MGI:1095734]	1.33619	0.00824943
Cldn5	claudin 5 [Source:MGI Symbol%3BAcc:MGI:1276112]	1.33504	0.0316635
St6galnac2	ST6 (alpha-N-acetyl-neuraminyl-2%2C3-beta-galactosyl-1%2C3)-N-acetylgalactosaminide alpha-2%2C6-sialyltransferase 2 [Source:MGI Symbol%3BAcc:MGI:107553]	1.33438	0.0437685
Lrrc58	leucine rich repeat containing 58 [Source:MGI Symbol%3BAcc:MGI:2443542]	1.33419	0.0248234
Spice1	spindle and centriole associated protein 1 [Source:MGI Symbol%3BAcc:MGI:1196252]	1.33332	0.00806005
Taf8	TATA-box binding protein associated factor 8 [Source:MGI Symbol%3BAcc:MGI:1926879]	1.33296	0.00257401
Pim3	proviral integration site 3 [Source:MGI Symbol%3BAcc:MGI:1355297]	1.33285	0.00575482
Rin2	Ras and Rab interactor 2 [Source:MGI Symbol%3BAcc:MGI:1921280]	1.33239	0.00820959
Rnase4	ribonuclease%2C RNase A family 4 [Source:MGI Symbol%3BAcc:MGI:1926217]	1.33196	0.00450102
Ezh1	enhancer of zeste 1 polycomb repressive complex 2 subunit [Source:MGI Symbol%3BAcc:MGI:1097695]	1.33188	0.0120288
Dclre1b	DNA cross-link repair 1B [Source:MGI Symbol%3BAcc:MGI:2156057]	1.33062	0.0111165
Tsc1	tuberous sclerosis 1 [Source:MGI Symbol%3BAcc:MGI:1929183]	1.33025	0.0375587
Kcnu1	potassium channel%2C subfamily U%2C member 1 [Source:MGI Symbol%3BAcc:MGI:1202300]	1.33021	0.0400849
Map3k8	mitogen-activated protein kinase kinase kinase 8 [Source:MGI Symbol%3BAcc:MGI:1346878]	1.33011	0.00222155
Ubald2	UBA-like domain containing 2 [Source:MGI Symbol%3BAcc:MGI:1914635]	1.32979	0.0145471
Pnkd	paroxysmal nonkinesiogenic dyskinesia [Source:MGI Symbol%3BAcc:MGI:1930773]	1.32971	0.00216336
Btbd3	BTB (POZ) domain containing 3 [Source:MGI Symbol%3BAcc:MGI:2385155]	1.32943	0.016005
Siah1a	seven in absentia 1A [Source:MGI Symbol%3BAcc:MGI:108064]	1.32926	0.00606479
Inpp5k	inositol polyphosphate 5-phosphatase K [Source:MGI Symbol%3BAcc:MGI:1194899]	1.32735	0.017755
Eif4e3	eukaryotic translation initiation factor 4E member 3 [Source:MGI Symbol%3BAcc:MGI:1914142]	1.32431	0.0065135
Wbp1l	WW domain binding protein 1 like [Source:MGI Symbol%3BAcc:MGI:107577]	1.32386	0.00645845
Deptor	DEP domain containing MTOR-interacting protein [Source:MGI Symbol%3BAcc:MGI:2146322]	1.32377	0.0190425
Ifrd1	interferon-related developmental regulator 1 [Source:MGI Symbol%3BAcc:MGI:1316717]	1.32343	0.0128615
Mtus1	mitochondrial tumor suppressor 1 [Source:MGI Symbol%3BAcc:MGI:2142572]	1.32297	0.00968799
Ell	elongation factor RNA polymerase II [Source:MGI Symbol%3BAcc:MGI:109377]	1.32262	0.00730819
Ppm1k	protein phosphatase 1K (PP2C domain containing) [Source:MGI Symbol%3BAcc:MGI:2442111]	1.31965	0.0188724
Tgfb3	transforming growth factor%2C beta 3 [Source:MGI Symbol%3BAcc:MGI:98727]	1.3191	0.00607492
4833420G17Rik	RIKEN cDNA 4833420G17 gene [Source:MGI Symbol%3BAcc:MGI:1914642]	1.31733	0.00397554
Esyt2	extended synaptotagmin-like protein 2 [Source:MGI Symbol%3BAcc:MGI:1261845]	1.31675	0.00456837
Letm2	leucine zipper-EF-hand containing transmembrane protein 2 [Source:MGI Symbol%3BAcc:MGI:2444979]	1.31437	0.018678
Nek7	NIMA (never in mitosis gene a)-related expressed kinase 7 [Source:MGI Symbol%3BAcc:MGI:1890645]	1.31274	0.00697304
Emb	embigin [Source:MGI Symbol%3BAcc:MGI:95321]	1.31189	0.0248234
Gsto1	glutathione S-transferase omega 1 [Source:MGI Symbol%3BAcc:MGI:1342273]	1.31128	0.0107656
Ascc1	activating signal cointegrator 1 complex subunit 1 [Source:MGI Symbol%3BAcc:MGI:1916340]	1.31116	0.00353751
Mical2-213	microtubule associated monooxygenase, calponin and LIM domain containing 2 [Source:MGI Symbol;Acc:MGI:2444947]	1.31049	0.0468102
Fam188b	family with sequence similarity 188%2C member B [Source:MGI Symbol%3BAcc:MGI:3583959]	1.31048	0.0331465
Tmem62	transmembrane protein 62 [Source:MGI Symbol%3BAcc:MGI:2139461]	1.31047	0.0329652
Stk35	serine/threonine kinase 35 [Source:MGI Symbol%3BAcc:MGI:1914583]	1.3102	0.0434033
Pla2g12a	phospholipase A2%2C group XIIA [Source:MGI Symbol%3BAcc:MGI:1913600]	1.30835	0.0146877
Dedd2	death effector domain-containing DNA binding protein 2 [Source:MGI Symbol%3BAcc:MGI:1914629]	1.30735	0.0253778
Slc38a9	solute carrier family 38%2C member 9 [Source:MGI Symbol%3BAcc:MGI:1918839]	1.30621	0.013262
Zrsr1	zinc finger (CCCH type)%2C RNA binding motif and serine/arginine rich 1 [Source:MGI Symbol%3BAcc:MGI:98885]	1.30554	0.00612971
Auh	AU RNA binding protein/enoyl-coenzyme A hydratase [Source:MGI Symbol%3BAcc:MGI:1338011]	1.30475	0.00242679
Cep97	centrosomal protein 97 [Source:MGI Symbol%3BAcc:MGI:1921451]	1.30441	0.0484393
Dennd4a	DENN/MADD domain containing 4A [Source:MGI Symbol%3BAcc:MGI:2142979]	1.3042	0.0411158
Hip1r	huntingtin interacting protein 1 related [Source:MGI Symbol%3BAcc:MGI:1352504]	1.3041	0.0287805
Zfp772	zinc finger protein 772 [Source:MGI Symbol%3BAcc:MGI:2385265]	1.30342	0.0113533
Stk11ip	serine/threonine kinase 11 interacting protein [Source:MGI Symbol%3BAcc:MGI:1918978]	1.303	0.00635976
Oplah	5-oxoprolinase (ATP-hydrolysing) [Source:MGI Symbol%3BAcc:MGI:1922725]	1.30286	0.0117369
Zdhhc13	zinc finger%2C DHHC domain containing 13 [Source:MGI Symbol%3BAcc:MGI:1919227]	1.30286	0.0274939
Etfbkmt	electron transfer flavoprotein beta subunit lysine methyltransferase [Source:MGI Symbol%3BAcc:MGI:2443575]	1.30211	0.0334561
Rbm33	RNA binding motif protein 33 [Source:MGI Symbol%3BAcc:MGI:1919670]	1.30209	0.0389785
Kctd20	potassium channel tetramerisation domain containing 20 [Source:MGI Symbol%3BAcc:MGI:1914239]	1.3006	0.00353445
Pgm2l1	phosphoglucomutase 2-like 1 [Source:MGI Symbol%3BAcc:MGI:1918224]	1.29951	0.0457009
Mtmr14	myotubularin related protein 14 [Source:MGI Symbol%3BAcc:MGI:1916075]	1.29864	0.00242679
Jmy	junction-mediating and regulatory protein [Source:MGI Symbol%3BAcc:MGI:1913096]	1.29816	0.0134135
Atg13	autophagy related 13 [Source:MGI Symbol%3BAcc:MGI:1196429]	1.298	0.0266427
Cenpv	centromere protein V [Source:MGI Symbol%3BAcc:MGI:1920389]	1.2979	0.0347334
Tapt1	transmembrane anterior posterior transformation 1 [Source:MGI Symbol%3BAcc:MGI:2683537]	1.29754	0.00226233
Mau2	MAU2 sister chromatid cohesion factor [Source:MGI Symbol%3BAcc:MGI:1921799]	1.29672	0.0117244
Rffl	ring finger and FYVE like domain containing protein [Source:MGI Symbol%3BAcc:MGI:1914588]	1.29651	0.0078034
Pxmp2	peroxisomal membrane protein 2 [Source:MGI Symbol%3BAcc:MGI:107487]	1.29458	0.0326084
Ctps2	cytidine 5'-triphosphate synthase 2 [Source:MGI Symbol%3BAcc:MGI:1933185]	1.29367	0.0222247
Cir1	corepressor interacting with RBPJ%2C 1 [Source:MGI Symbol%3BAcc:MGI:1914185]	1.2935	0.00331181
Tiparp	TCDD-inducible poly(ADP-ribose) polymerase [Source:MGI Symbol%3BAcc:MGI:2159210]	1.29311	0.0331686
Echdc3	enoyl Coenzyme A hydratase domain containing 3 [Source:MGI Symbol%3BAcc:MGI:1915106]	1.29308	0.0136896
Ackr2	atypical chemokine receptor 2 [Source:MGI Symbol%3BAcc:MGI:1891697]	1.29274	0.0451686
Aaed1	AhpC/TSA antioxidant enzyme domain containing 1 [Source:MGI Symbol%3BAcc:MGI:1913379]	1.29264	0.0240778
Rab27a	RAB27A%2C member RAS oncogene family [Source:MGI Symbol%3BAcc:MGI:1861441]	1.29258	0.044073
Lmbr1	limb region 1 [Source:MGI Symbol%3BAcc:MGI:1861746]	1.29131	0.00937544
Foxred2	FAD-dependent oxidoreductase domain containing 2 [Source:MGI Symbol%3BAcc:MGI:106315]	1.28862	0.0482579
Zbtb43	zinc finger and BTB domain containing 43 [Source:MGI Symbol%3BAcc:MGI:1919084]	1.28782	0.0295959
Vmp1	vacuole membrane protein 1 [Source:MGI Symbol%3BAcc:MGI:1923159]	1.28768	0.0457009
Gzf1	GDNF-inducible zinc finger protein 1 [Source:MGI Symbol%3BAcc:MGI:1921783]	1.28761	0.00419919
Sowahc	sosondowah ankyrin repeat domain family member C [Source:MGI Symbol%3BAcc:MGI:3606051]	1.28743	0.0441099
Slc25a32	solute carrier family 25%2C member 32 [Source:MGI Symbol%3BAcc:MGI:1917156]	1.28685	0.032023
Tmem243	transmembrane protein 243%2C mitochondrial [Source:MGI Symbol%3BAcc:MGI:3606159]	1.28562	0.0417808
Clpx	caseinolytic mitochondrial matrix peptidase chaperone subunit [Source:MGI Symbol%3BAcc:MGI:1346017]	1.28548	0.00569094
Setd7	SET domain containing (lysine methyltransferase) 7 [Source:MGI Symbol%3BAcc:MGI:1920501]	1.28488	0.0470571
Phf7	PHD finger protein 7 [Source:MGI Symbol%3BAcc:MGI:1919088]	1.28487	0.0469331
Cep44	centrosomal protein 44 [Source:MGI Symbol%3BAcc:MGI:3525111]	1.2848	0.0198539
Tollip	toll interacting protein [Source:MGI Symbol%3BAcc:MGI:1891808]	1.28475	0.0254797
Gkap1	G kinase anchoring protein 1 [Source:MGI Symbol%3BAcc:MGI:1891694]	1.28389	0.0272346
Cables1	CDK5 and Abl enzyme substrate 1 [Source:MGI Symbol%3BAcc:MGI:1927065]	1.28363	0.034347
Clk1	CDC-like kinase 1 [Source:MGI Symbol%3BAcc:MGI:107403]	1.28301	0.0222247
Btg1	B cell translocation gene 1%2C anti-proliferative [Source:MGI Symbol%3BAcc:MGI:88215]	1.28158	0.0316635
Csnk1e	casein kinase 1%2C epsilon [Source:MGI Symbol%3BAcc:MGI:1351660]	1.28142	0.0134797
Pi4k2b	phosphatidylinositol 4-kinase type 2 beta [Source:MGI Symbol%3BAcc:MGI:1914323]	1.27995	0.0129663
Hbp1	high mobility group box transcription factor 1 [Source:MGI Symbol%3BAcc:MGI:894659]	1.2795	0.0185827
Ilkap	integrin-linked kinase-associated serine/threonine phosphatase 2C [Source:MGI Symbol%3BAcc:MGI:1914694]	1.27896	0.00176825
Sgk3	serum/glucocorticoid regulated kinase 3 [Source:MGI Symbol%3BAcc:MGI:2182368]	1.27806	0.0163685
Bbox1	butyrobetaine (gamma)%2C 2-oxoglutarate dioxygenase 1 (gamma-butyrobetaine hydroxylase) [Source:MGI Symbol%3BAcc:MGI:1891372]	1.27787	0.0414015
Tmc6	transmembrane channel-like gene family 6 [Source:MGI Symbol%3BAcc:MGI:1098686]	1.27594	0.0499248
Gm15545	predicted gene 15545 [Source:MGI Symbol%3BAcc:MGI:3782994]	1.27566	0.0495381
Klf6	Kruppel-like factor 6 [Source:MGI Symbol%3BAcc:MGI:1346318]	1.27556	0.00769453
Sfswap	splicing factor%2C suppressor of white-apricot homolog (Drosophila) [Source:MGI Symbol%3BAcc:MGI:101760]	1.27524	0.0210812
Pld1	phospholipase D1 [Source:MGI Symbol%3BAcc:MGI:109585]	1.27449	0.0370924
Map3k5	mitogen-activated protein kinase kinase kinase 5 [Source:MGI Symbol%3BAcc:MGI:1346876]	1.27421	0.0126517
Flrt3	fibronectin leucine rich transmembrane protein 3 [Source:MGI Symbol%3BAcc:MGI:1918686]	1.27189	0.0476977
Cnn3	calponin 3%2C acidic [Source:MGI Symbol%3BAcc:MGI:1919244]	1.27144	0.0240436
Psen2	presenilin 2 [Source:MGI Symbol%3BAcc:MGI:109284]	1.27104	0.0204663
Gramd3	GRAM domain containing 3 [Source:MGI Symbol%3BAcc:MGI:1914815]	1.27097	0.0452857
Paics	phosphoribosylaminoimidazole carboxylase%2C phosphoribosylaminoribosylaminoimidazole%2C succinocarboxamide synthetase [Source:MGI Symbol%3BAcc:MGI:1914304]	1.26811	0.00818502
Tle1	transducin-like enhancer of split 1 [Source:MGI Symbol%3BAcc:MGI:104636]	1.26809	0.019042
Rhou	ras homolog family member U [Source:MGI Symbol%3BAcc:MGI:1916831]	1.26799	0.0126323
Otud7b	OTU domain containing 7B [Source:MGI Symbol%3BAcc:MGI:2654703]	1.26784	0.0375195
Cnppd1	cyclin Pas1/PHO80 domain containing 1 [Source:MGI Symbol%3BAcc:MGI:1916421]	1.26591	0.00513673
Hs6st1	heparan sulfate 6-O-sulfotransferase 1 [Source:MGI Symbol%3BAcc:MGI:1354958]	1.26538	0.0400849
Zfp956	zinc finger protein 956 [Source:MGI Symbol%3BAcc:MGI:2141515]	1.26537	0.0199209
Myo6	myosin VI [Source:MGI Symbol%3BAcc:MGI:104785]	1.26507	0.0376865
Atg14	autophagy related 14 [Source:MGI Symbol%3BAcc:MGI:1261775]	1.26365	0.00723584
Uhrf2	ubiquitin-like%2C containing PHD and RING finger domains 2 [Source:MGI Symbol%3BAcc:MGI:1923718]	1.26335	0.0151683
Fah	fumarylacetoacetate hydrolase [Source:MGI Symbol%3BAcc:MGI:95482]	1.26266	0.0484393
Arfgap3	ADP-ribosylation factor GTPase activating protein 3 [Source:MGI Symbol%3BAcc:MGI:1913501]	1.26253	0.0184231
Fitm2	fat storage-inducing transmembrane protein 2 [Source:MGI Symbol%3BAcc:MGI:2444508]	1.26164	0.00646615
[truncated: 83 more rows]

## Sheet: MREKO_Dex down-regul 1292 genes
Gene name	Description	FC	FDR
[truncated: 1,292 more rows]

## Sheet: DKO_Dex all 17 genes
Gene name	Description	FC	FDR
[truncated: 17 more rows]

## Sheet: DKO_Dex up-regulated 8genes
Gene name	Description	FC	FDR
[truncated: 8 more rows]

[truncated: 1 more sheets: DKO_Dex down-regulated 9genes]
