# Supplementary material for: Glucocorticoid-dependent transcription in skin requires epidermal expression of the glucocorticoid receptor and is modulated by the mineralocorticoid receptor
Source: Sci Rep. 2020 Nov 3;10:18954. doi: 10.1038/s41598-020-75853-5 (PMC7609727; doi:10.1038/s41598-020-75853-5)
Supplement: Supplementary file 3 — Supplementary Dataset 2. [file 41598_2020_75853_MOESM3_ESM.xlsx]

## Sheet: CO MREKO
Sevilla_DATASET S2. Gene ontology (GO) clustering of Differentially expressed genes (DEGs) identified in CO and MREKO
Co MREKO UP
Gene Ontology process	Count	%	PValue	Genes	List Total	Pop Hits	Pop Total	Fold Enrichment	Bonferroni	Benjamini	FDR
GO:0006355~regulation of transcription, DNA-dependent	25	11.8483	0.0408747	IRX2, ABLIM3, SOX4, ZBTB16, TSC22D3, NPAS2, S1PR1, TFDP2, PER1, BCL6, NFIL3, TXNIP, MAFF, BMP3, CEBPD, KLF13, KLF15, MAFK, ADRB2, CSRNP2, CSRNP1, ZFP772, HOPX, HIF3A, TGIF1	155	1465	13588	1.49598	1	0.628716	49.3506
GO:0042981~regulation of apoptosis	17	8.05687	0.000539317	SGK3, PIM1, BCL2L1, ZBTB16, XPA, BAG4, ADRB2, TSC22D3, BTG2, BTG1, AGT, TRP53INP1, VNN1, BCL6, IGFBP3, PIK3R1, ANGPTL4	155	553	13588	2.69493	0.499221	0.499221	0.87545
GO:0042127~regulation of cell proliferation	15	7.109	0.00321328	IRS2, EDN1, LIFR, NFKBIA, BCL2L1, ZBTB16, SPRY2, ADRB2, CBLB, S1PR1, BTG1, AGT, TGIF1, BCL6, IGFBP3	155	538	13588	2.44418	0.983854	0.290957	5.11074
GO:0006915~apoptosis	13	6.16114	0.00666883	SGK1, YPEL3, BCL2L1, DDIT4, BAG4, UNC5B, CSRNP2, CSRNP1, SIAH1A, TRP53INP1, GADD45B, PPP1R15A, PEG3	155	465	13588	2.45084	0.999812	0.322884	10.3327
GO:0035295~tube development	9	4.2654	0.0104495	SPRY2, LAMA1, CTGF, AGT, EDN1, HOPX, TGIF1, IPMK, FZD6	155	264	13588	2.98856	0.999999	0.404261	15.7364
GO:0009725~response to hormone stimulus	8	3.79147	0.00273725	SERPINA3K, SGK1, IRS2, SERPINA3N, HMGCS2, SERPINA3H, ADH1, SERPINA3I, PIK3R1	155	165	13588	4.2504	0.970222	0.273453	4.36941
GO:0001501~skeletal system development	8	3.79147	0.0436786	BMP3, H2-M6-PS, CTGF, CSRNP1, EDN1, ZBTB16, IGFBP3, CBS	155	285	13588	2.46076	1	0.640277	51.7108
GO:0045596~negative regulation of cell differentiation	7	3.31754	0.0175328	ZFP36, ENPP1, HOPX, NFKBIA, BCL6, ZBTB16, PIK3R1	155	182	13588	3.37171	1	0.507687	25.0474
GO:0009968~negative regulation of signal transduction	7	3.31754	0.0132685	SPRY2, ADRB2, CBLB, TGIF1, NFKBIA, BCL6, DDIT4	155	171	13588	3.58861	1	0.445942	19.5649
GO:0046394~carboxylic acid biosynthetic process	7	3.31754	0.00537726	ACSM3, GLUL, CYP39A1, ELOVL7, GSTO1, CBS, PRODH	155	141	13588	4.35214	0.999004	0.318878	8.41328
GO:0046942~carboxylic acid transport	6	2.8436	0.00533387	SLC6A6, SLC3A2, SLC7A5, SLC43A1, SLC43A2, SLC7A6	155	99	13588	5.313	0.998947	0.331897	8.34814
GO:0030155~regulation of cell adhesion	5	2.36967	0.0220394	LAMA1, S1PR1, SPOCK2, BCL6, PIK3R1	155	94	13588	4.66301	1	0.510448	30.4589
GO:0006875~cellular metal ion homeostasis	5	2.36967	0.0269167	SGK1, S1PR1, EDN1, MT1, STC1	155	100	13588	4.38323	1	0.556692	35.9012
Co MREKO DWN
Gene Ontology process	Count	%	PValue	Genes	List Total	Pop Hits	Pop Total	Fold Enrichment	Bonferroni	Benjamini	FDR
GO:0007049~cell cycle	51	20.4819	1.05973e-26	GAS2L3, E2F1, CLSPN, KIFC1, S100A6, KNTC1, AURKA, CDCA8, INCENP, CDCA2, CCNA2, ASPM, CDCA3, CDK1, KIF11, LIG1, TPX2, NUSAP1, MCM2, ESCO2, NCAPD2, MCM6, RAD51, CCND1, UHRF1, TIMELESS, CCND2, SPAG5, NSL1, BUB1B, TRP73, NEK2, ANLN, CHEK2, SPC24, NCAPH, SKA1, ZWILCH, TRIP13, EXO1, CKAP2, MKI67, CENPF, BIRC5, RACGAP1, CDC25C, BRCA1, CDC25B, PLK1, CHAF1A, CIT	178	611	13588	6.37183	1.20491e-23	1.20491e-23	1.70173e-23
GO:0006259~DNA metabolic process	22	8.83534	1.34456e-07	EXO1, KIF22, CLSPN, RAD51AP1, DTL, NEIL3, LIG1, MCM2, RAD54L, MCM4, ESCO2, MCM5, BRCA1, RAD51, TK1, MCM6, UHRF1, POLE2, RRM1, CHAF1A, TOP2A, TRIP13	178	421	13588	3.98911	0.000152865	1.38978e-05	0.000215912
GO:0006796~phosphate metabolic process	20	8.03213	0.0178198	PTPN7, CDK1, FGFR4, MVD, NEK2, CSPG4, AURKA, PBK, CHEK2, CDC25C, CDC25B, CAMKV, IL12RB2, CCND1, PLK1, RIPK3, BUB1B, CIT, DCLK1, MELK	178	866	13588	1.76298	1	0.407971	25.0788
GO:0042981~regulation of apoptosis	14	5.62249	0.0288976	STIL, TRAF2, CARD9, MMP9, CENPF, BIRC5, NR3C1, ESR2, BRCA1, RIPK3, TRP73, ALX4, DHCR24, NGF	178	553	13588	1.93258	1	0.500725	37.5547
GO:0006260~DNA replication	12	4.81928	4.74355e-06	POLE2, DTL, LIG1, RRM1, MCM2, CHAF1A, MCM4, BRCA1, MCM5, MCM6, RAD51, TK1	178	152	13588	6.02661	0.00537891	0.000414793	0.00761699
GO:0045664~regulation of neuron differentiation	6	2.40964	0.0106932	CIT, CDH4, WNT7A, ASPM, NGF, THY1	178	102	13588	4.49042	0.999995	0.287906	15.8558

## Sheet: MREKO
Sevilla_DATASET S2. Gene ontology (GO) clustering of Differentially expressed genes (DEGs) identified in MREKO
MREKO ONLY UP
Gene Ontology process	Count	%	PValue	Genes	List Total	Pop Hits	Pop Total	Fold Enrichment	Bonferroni	Benjamini	FDR
GO:0006796~phosphate metabolic process	42	6.97674	0.00327396	ILKAP, NEK3, CDC14A, ERBB3, SSH2, STK35, MKNK2, TGFB3, CLK1, ADORA1, MAP3K5, MUSK, CLK3, CAMK2D, TGFA, PIK3CA, IP6K1, INSR, TEC, PDK4, MECP2, PTPRU, TRIM24, MARK3, EPHA1, EPHA2, ATP6V1C2, MTMR14, STYK1, PLK3, HIPK1, DUSP26, ULK1, CSNK1E, PPM1K, MAPK13, GADD45G, TGFBR3, RELN, GRK4, BMPR1B, NEK7	415	866	13588	1.58796	0.998175	0.716694	5.45778
GO:0042981~regulation of apoptosis	28	4.65116	0.0110111	ERBB3, CLU, TGFB3, BNIP3, FOXO1, FOXO3, ADORA1, KCNIP3, CITED2, ALDH1A1, SERINC3, VDR, PIK3CA, MYC, DEDD2, RAB27A, MECP2, BIRC3, BCL2L11, JMY, CIDEC, PLEKHF1, CDKN1A, CARD14, HIPK1, PSEN2, EAF2, DCUN1D3	415	553	13588	1.65783	1	0.693605	17.2622
GO:0019318~hexose metabolic process	14	2.32558	0.00201433	PHKA2, ADPGK, PFKFB3, PDK4, PFKFB1, GALT, PGM2L1, PPP1R3C, PGM5, H6PD, PIK3CA, GNMT, DHTKD1, MYC	415	169	13588	2.71237	0.979297	0.856113	3.39201
GO:0009725~response to hormone stimulus	11	1.82724	0.0297169	EIF4EBP1, SERPINA3M, STAR, INPP5K, SERPINA3G, TGFB3, FOXO1, FOXO4, INSR, LPIN1, ACSBG1	415	165	13588	2.18281	1	0.765499	40.3273
GO:0006511~ubiquitin-dependent protein catabolic process	10	1.66113	0.0285992	ARIH2, USP53, UHRF2, USP3, UBE2G2, FOXRED2, FBXO31, EDEM3, USP43, TRIM63	415	141	13588	2.32214	1	0.787741	39.14
GO:0010817~regulation of hormone levels	10	1.66113	0.0163749	ALDH1A1, CYP1B1, STAR, SLCO4A1, FAM3B, MECP2, RELN, RAPGEF4, BMPR1B, RDH16	415	128	13588	2.55798	1	0.678228	24.6153
MREKO ONLY DWN
Gene Ontology process	Count	%	PValue	Genes	List Total	Pop Hits	Pop Total	Fold Enrichment	Bonferroni	Benjamini	FDR
GO:0007049~cell cycle	62	6.69546	2.28444e-08	E2F2, LZTS1, PKMYT1, AURKB, CDT1, CCNE1, FANCI, CDKN2C, TUBB5, RANBP1, ARHGAP8, FANCA, CDCA5, DSN1, SGOL1, CCNF, SKP2, CDK6, GPR132, ESPL1, MCM3, CDK4, TACC3, DDIT3, MAD2L1, FANCD2, HAUS7, MAPRE1, DSCC1, CKS1B, MRE11A, POLA1, CHEK1, CEP164, CEP55, SPC25, NCAPG2, SMARCB1, BUB1, HELLS, ERCC6L, CSRP2BP, DLGAP5, PSRC1, KIF18A, NUF2, CDC20, CENPE, NDC80, PMF1, CDKN3, SMC2, RGS14, CENPH, CCNB1, PLK5, C…	644	611	13588	2.14102	5.72693e-05	5.72693e-05	4.03127e-05
GO:0009891~positive regulation of biosynthetic process	39	4.21166	0.0149521	MYOD1, TNF, ADORA2B, STAT5A, GLIS2, ARNT2, KLRK1, NFYB, SEC14L2, HOXA1, GATA3, BCL11B, POU2F3, HOXA7, C1QTNF2, SOX15, POU3F1, ETV5, ETV4, SREBF1, TESC, ESRRA, AR, MTA2, PSRC1, TNFRSF13C, SMAD2, CDK4, DDIT3, PPARGC1B, HES1, DNA2, KRT17, MEOX1, BMP7, PTMS, MESP2, PBX2, NFIA	644	557	13588	1.47734	1	0.391615	23.3444
GO:0042981~regulation of apoptosis	38	4.10367	0.021202	IGHG1, C9, TNF, PDIA3, STAT5A, GDF5, PPT1, NLRP1B, GDNF, TNFRSF4, CD74, SRC, MSX2, CASP3, BCL11B, CASP7, PYCARD, TRAF5, RUNX3, HELLS, TRAF3, COL18A1, PTPN6, TCF7, CD3G, LGALS12, SKP2, PEA15A, SNAI2, BCL2L12, DDIT3, UNC13D, CAPN10, RIPK2, MAPK8IP1, BMP7, BARD1, ALOX12	644	553	13588	1.44987	1	0.445886	31.4885
GO:0006952~defense response	32	3.45572	0.0221786	IGHG1, CCL2, C9, TNF, FGR, CXCL9, NLRP1B, TNFRSF4, LEAP2, CCL7, CD74, MIF, TAPBP, CXCL10, CCL20, PGLYRP4, TAP1, ITGB6, PYCARD, POLR3G, PTPN6, PTGER3, CCL21A, MYO1F, CLIC1, COTL1, CD180, UNC13D, CCR4, RIPK2, H2-AA, ALOX5	644	448	13588	1.5071	1	0.45018	32.6847
GO:0007010~cytoskeleton organization	28	3.02376	0.00341913	LIMA1, PDGFB, PDGFA, CALR, ACTG1, SPC25, RAC3, TUBB5, TEKT2, RANBP1, CNN2, ARHGAP8, DBNL, PSRC1, NUF2, KIF18A, NDC80, CENPE, ESPL1, TACC3, VASP, CORO1A, CAPN10, KRT17, CFL1, KRT14, HAUS7, LCP1	644	326	13588	1.81222	0.999813	0.160739	5.86493
GO:0009611~response to wounding	28	3.02376	0.0078061	IGHG1, F2RL2, CCL2, C9, TNF, RTN4RL1, MST1, CXCL9, GJA1, TIMP3, TNFRSF4, CCL7, MIF, CXCL10, CASP3, CCL20, POU2F3, ITGB6, PYCARD, SOX15, PTPN6, PTGER3, CCL21A, CD180, UNC13D, CCR4, ALOX5, LCP1	644	347	13588	1.70254	1	0.26791	12.9156
GO:0006631~fatty acid metabolic process	24	2.59179	1.95947e-05	SC5D, ACOXL, PTGS2, ALOX12E, EHHADH, STAT5A, PRKAG2, ACACA, 4833423E24RIK, CD74, PTGES, CH25H, FAAH, ACOT11, FASN, SLC27A6, ALOX5, AACS, ACAA1B, RNPEP, ALOX8, HPGDS, MGST2, ALOX12	644	184	13588	2.75209	0.0479374	0.00272542	0.0345725
GO:0060429~epithelium development	24	2.59179	0.00492945	COL18A1, WNT5A, AR, PTGS2, STAT5A, LMO4, FOXN1, GJA1, SMAD2, FZD2, GDNF, VASP, SRC, ALDH1A2, WNT4, CASP3, KRT17, SPRR2A3, POU2F3, CFL1, KRT14, POU3F1, BMP7, ETV4	644	271	13588	1.86858	0.999996	0.201682	8.35093
GO:0032535~regulation of cellular component size	18	1.94384	0.00161937	DBNL, LIMA1, PLXNA3, PDGFB, PSRC1, PPT1, CDK4, LEFTY1, ACTR3, CORO1A, KRT17, ARPC2, RASGRP4, ACAP1, CFL1, CAPG, EMP3, ALOX12	644	161	13588	2.35894	0.982803	0.106726	2.81945
GO:0006954~inflammatory response	18	1.94384	0.0387367	IGHG1, PTGER3, C9, TNF, CCL2, CXCL9, CCL21A, TNFRSF4, CCL7, CD180, MIF, CXCL10, UNC13D, CCL20, CCR4, ITGB6, PYCARD, ALOX5	644	225	13588	1.68795	1	0.555957	50.2005
mmu04612:Antigen processing and presentation	16	1.72786	0.000153728	PDIA3, H2-DMB1, NFYB, H2-AB1, CALR, CD74, H2-DMB2, TAPBP, H2-OA, PSME1, TAP2, TAP1, H2-EB1, H2-AA, HSPA5, H2-DMA	326	91	5738	3.09472	0.025198	0.0126794	0.186632
GO:0008544~epidermis development	15	1.61987	0.00234485	PTGS2, PDGFA, FST, GSDMA3, FOXN1, CASP3, KRT17, HOXC13, POU2F3, SPRR2A3, POU3F1, RUNX3, LRP4, EDARADD, NSDHL	644	125	13588	2.53193	0.99722	0.130754	4.05809
GO:0050863~regulation of T cell activation	15	1.61987	0.00055831	PTPN6, ITGAL, STAT5A, TNFRSF13C, CD276, IL15, CD74, CORO1A, CASP3, H2-OA, RIPK2, H2-AA, IL2RG, H2-DMA, CSK	644	108	13588	2.93047	0.753421	0.0455969	0.980665
GO:0008202~steroid metabolic process	14	1.51188	0.0420789	SREBF1, SOAT1, SC5D, LDLR, HSD3B6, 0610007P14RIK, SORL1, FDPS, PMVK, CH25H, MVK, IDI1, NSDHL, CLN6	644	161	13588	1.83473	1	0.57777	53.1691
